# Supplementary material for: Anti-Cancer Activity of Sphaerococcus coronopifolius Algal Extract: Hopes and Fears of a Possible Alternative Treatment for Canine Mast Cell Tumor
Source: Mar Drugs. 2025 Nov 28;23(12):457. doi: 10.3390/md23120457 (PMC12735324; doi:10.3390/md23120457)
Supplement: Supplementary file 1 [file marinedrugs-23-00457-s001.zip]

Archive with 4 entries (4 files):
- SupplementaryFiguresTables_marinedrugs3969498.pdf
- SupplementaryFiles_marinedrugs3969498.pdf
- TableS5.Differentialexpressedgenes_rev.xlsx
- TableS6.GOKEGGenrichmentanalysis._rev.xlsx
