# Supplementary material for: Anti-Cancer Activity of Sphaerococcus coronopifolius Algal Extract: Hopes and Fears of a Possible Alternative Treatment for Canine Mast Cell Tumor
Source: Mar Drugs. 2025 Nov 28;23(12):457. doi: 10.3390/md23120457 (PMC12735324; doi:10.3390/md23120457)
Supplement: Supplementary file 1 [file marinedrugs-23-00457-s001.zip › TableS5.Differentialexpressedgenes_rev.xlsx]

## Sheet: SCE8 vs.CTRL
Table S5. Genes modulated in SCE8 vs. CTRL comparison. Ensembl gene ID, gene description, gene name, log2 fold change (lfc), log2 counts per million (logCPM), F-statistic (F), p-value (p), Benjamini-Hochberg adjusted p-value (BHp) are reported for all the DEGs. Up- and down-regulated DEGs are highlighted in green and red color, respectively.
Ensembl gene ID	Gene name	Gene description	lfc	logCPM	F	p	BHp
ENSCAFG00845030639	NEFH	neurofilament heavy chain [Source:NCBI gene (formerly Entrezgene);Acc:442940]	-3.82177	2.35069	65.5752	1.1e-06	0.00720272
ENSCAFG00845016792	HK2	hexokinase 2 [Source:HGNC Symbol;Acc:HGNC:4923]	-1.81822	2.12918	39.7887	8.05e-06	0.0113642
ENSCAFG00845019935	0	0	1.37297	5.44206	30.3866	7.72e-05	0.0284386
ENSCAFG00845018972	LINGO2	leucine rich repeat and Ig domain containing 2 [Source:HGNC Symbol;Acc:HGNC:21207]	-1.33844	1.08325	33.3595	2.14e-05	0.0157503
ENSCAFG00845007191	CPE	carboxypeptidase E [Source:HGNC Symbol;Acc:HGNC:2303]	1.12466	2.93486	23.1574	0.000157511	0.0388703
ENSCAFG00845027766	TSPAN2	tetraspanin 2 [Source:HGNC Symbol;Acc:HGNC:20659]	1.08194	2.04682	39.1645	8.2e-06	0.0113642
ENSCAFG00845020017	0	0	0.921256	4.36326	22.9724	0.000190643	0.0434671
ENSCAFG00845029428	AOAH	acyloxyacyl hydrolase [Source:HGNC Symbol;Acc:HGNC:548]	0.87912	4.86431	41.4608	5.78e-06	0.0113642
ENSCAFG00845010464	LRMDA	leucine rich melanocyte differentiation associated [Source:HGNC Symbol;Acc:HGNC:23405]	0.855428	3.22527	30.788	3.39e-05	0.0198837
ENSCAFG00845000550	MESP2	mesoderm posterior bHLH transcription factor 2 [Source:HGNC Symbol;Acc:HGNC:29659]	-0.813215	2.07811	22.779	0.000171316	0.0413402
ENSCAFG00845019778	0	0	0.803478	5.47115	34.9091	1.67e-05	0.0157503
ENSCAFG00845019734	LAX1	lymphocyte transmembrane adaptor 1 [Source:HGNC Symbol;Acc:HGNC:26005]	0.79999	4.74216	34.0533	1.89e-05	0.0157503
ENSCAFG00845002136	ELSPBP1	epididymal sperm binding protein 1 [Source:NCBI gene (formerly Entrezgene);Acc:399530]	0.759521	4.48794	24.7961	0.000110508	0.0333334
ENSCAFG00845029061	PDCD4	programmed cell death 4 [Source:HGNC Symbol;Acc:HGNC:8763]	0.700515	7.97961	39.8671	7.51e-06	0.0113642
ENSCAFG00845031001	PIM2	Pim-2 proto-oncogene, serine/threonine kinase [Source:HGNC Symbol;Acc:HGNC:8987]	0.68363	5.67976	24.7898	0.000119709	0.0345386
ENSCAFG00845004476	LAMC2	laminin subunit gamma 2 [Source:NCBI gene (formerly Entrezgene);Acc:442939]	0.646162	4.02442	34.2079	1.84e-05	0.0157503
ENSCAFG00845006637	CPT1A	carnitine palmitoyltransferase 1A [Source:NCBI gene (formerly Entrezgene);Acc:403583]	0.641816	6.9032	50.7214	1.6e-06	0.00720272
ENSCAFG00845009969	RBKS	ribokinase [Source:HGNC Symbol;Acc:HGNC:30325]	0.617559	4.71374	29.8877	4e-05	0.0204424
ENSCAFG00845025549	EFR3B	EFR3 homolog B [Source:HGNC Symbol;Acc:HGNC:29155]	0.616708	3.203	26.9941	7.02e-05	0.0284386
ENSCAFG00845010738	R3HDM2	R3H domain containing 2 [Source:HGNC Symbol;Acc:HGNC:29167]	0.613439	5.40614	24.9857	0.000106169	0.0327692
ENSCAFG00845006318	ANKRD24	ankyrin repeat domain 24 [Source:HGNC Symbol;Acc:HGNC:29424]	-0.61321	4.30839	26.0684	8.48e-05	0.0284386
ENSCAFG00845001571	0	0	0.598251	5.36226	25.6015	9.33e-05	0.0294939

## Sheet: SCE17 vs.CTRL
Table S5. Genes modulated in SCE17 vs. CTRL comparison. Ensembl gene ID, gene description, gene name, log2 fold change (lfc), log2 counts per million (logCPM), F-satistic (F), p-value (p), Benjamini-Hochberg adjusted p-value (BHp) are reported for all the DEGs. Up- and down-regulated DEGs are highlighted in green and red color, respectively.
Ensembl Gene ID	Gene name	Gene description	lfc	logCPM	F	p	BHp
ENSCAFG00845030639	NEFH	neurofilament heavy chain [Source:NCBI gene (formerly Entrezgene);Acc:442940]	-4.89954	2.35069	86.4476	2.0751e-07	7.44346e-06
ENSCAFG00845009436	0	0	3.77446	-0.605792	62.1899	4.09076e-07	1.2065e-05
ENSCAFG00845020230	0	0	3.75848	2.355	74.9145	3.28608e-07	1.056e-05
ENSCAFG00845025654	0	0	3.72568	1.22005	84.7793	4.62486e-08	2.87512e-06
ENSCAFG00845031075	TBXAS1	thromboxane A synthase 1 [Source:HGNC Symbol;Acc:HGNC:11609]	3.41678	-0.370927	41.8986	5.4105e-06	6.97025e-05
ENSCAFG00845008222	0	0	3.27373	-0.188545	12.4265	0.00330932	0.0103418
ENSCAFG00845007191	CPE	carboxypeptidase E [Source:HGNC Symbol;Acc:HGNC:2303]	3.25157	2.93486	237.584	1.66935e-11	9.94063e-08
ENSCAFG00845014411	USH1C	USH1 protein network component harmonin [Source:HGNC Symbol;Acc:HGNC:12597]	3.23354	1.45354	123.901	2.76462e-09	5.82213e-07
ENSCAFG00845019935	0	0	3.12815	5.44206	160.689	4.75118e-09	8.08431e-07
ENSCAFG00845026120	H4C4	H4 clustered histone 4 [Source:NCBI gene (formerly Entrezgene);Acc:100856160]	-2.9982	0.567114	28.0145	6.831e-05	0.000452852
ENSCAFG00845014290	PPFIA4	PTPRF interacting protein alpha 4 [Source:HGNC Symbol;Acc:HGNC:9248]	2.97754	1.69552	85.8124	4.23699e-08	2.73802e-06
ENSCAFG00845008674	ADAMTS2	ADAM metallopeptidase with thrombospondin type 1 motif 2 [Source:HGNC Symbol;Acc:HGNC:218]	-2.88931	-0.826271	9.80827	0.00616373	0.0172621
ENSCAFG00845001299	ACTL6B	actin like 6B [Source:HGNC Symbol;Acc:HGNC:160]	2.87366	-0.665286	23.5719	0.000143802	0.000802922
ENSCAFG00845002229	SELP	selectin P [Source:NCBI gene (formerly Entrezgene);Acc:403994]	2.82731	0.203618	70.7519	1.67556e-07	6.48338e-06
ENSCAFG00845027191	0	0	2.77066	-0.453406	11.3677	0.00390295	0.011878
ENSCAFG00845002405	GAPDHS	glyceraldehyde-3-phosphate dehydrogenase, spermatogenic [Source:HGNC Symbol;Acc:HGNC:24864]	2.73086	-0.994013	32.6655	2.41322e-05	0.000204523
ENSCAFG00845012358	SLC6A4	solute carrier family 6 member 4 [Source:NCBI gene (formerly Entrezgene);Acc:491184]	2.72429	3.139	158.577	4.12649e-10	1.82556e-07
ENSCAFG00845018869	PEBP4	phosphatidylethanolamine binding protein 4 [Source:HGNC Symbol;Acc:HGNC:28319]	2.67681	2.06572	121.991	3.11114e-09	6.25621e-07
ENSCAFG00845029323	CD200	CD200 molecule [Source:HGNC Symbol;Acc:HGNC:7203]	2.62733	-0.113319	40.4362	6.74224e-06	8.01819e-05
ENSCAFG00845022606	HTR2B	5-hydroxytryptamine receptor 2B [Source:NCBI gene (formerly Entrezgene);Acc:403881]	2.57248	1.79775	96.072	1.85759e-08	1.78652e-06
ENSCAFG00845030999	RAI2	retinoic acid induced 2 [Source:HGNC Symbol;Acc:HGNC:9835]	2.55003	0.09172	46.0899	2.96647e-06	4.58869e-05
ENSCAFG00845003566	0	0	-2.52985	0.649747	7.31315	0.0175811	0.0405966
ENSCAFG00845026261	NATD1	N-acetyltransferase domain containing 1 [Source:HGNC Symbol;Acc:HGNC:30770]	2.50505	3.91463	144.086	1.47988e-09	4.00836e-07
ENSCAFG00845004064	ZFHX2	zinc finger homeobox 2 [Source:HGNC Symbol;Acc:HGNC:20152]	2.49287	0.649506	58.3551	6.30126e-07	1.64951e-05
ENSCAFG00845022776	BCL6	BCL6 transcription repressor [Source:NCBI gene (formerly Entrezgene);Acc:488124]	2.47079	4.67498	60.2396	2.47737e-06	4.04424e-05
ENSCAFG00845008522	NOL4	nucleolar protein 4 [Source:HGNC Symbol;Acc:HGNC:7870]	2.45597	0.425647	25.2171	0.0001025	0.000615559
ENSCAFG00845013082	PLA2G7	phospholipase A2 group VII [Source:NCBI gene (formerly Entrezgene);Acc:403848]	2.44514	0.191473	37.0754	1.14348e-05	0.000117737
ENSCAFG00845003997	0	0	2.43564	0.781008	92.0522	2.54209e-08	2.03245e-06
ENSCAFG00845020939	0	0	2.42682	0.563955	34.1732	1.85556e-05	0.000168103
ENSCAFG00845017163	NAV1	neuron navigator 1 [Source:HGNC Symbol;Acc:HGNC:15989]	2.41947	4.1905	209.98	4.49395e-11	9.94063e-08
ENSCAFG00845015304	FOS	Fos proto-oncogene, AP-1 transcription factor subunit [Source:HGNC Symbol;Acc:HGNC:3796]	2.40748	5.53159	80.4495	4.74494e-07	1.3485e-05
ENSCAFG00845015682	H3C8	H3 clustered histone 8 [Source:NCBI gene (formerly Entrezgene);Acc:115945196]	-2.33172	0.535206	27.8811	5.88907e-05	0.000404554
ENSCAFG00845002936	CYP2F1	0	2.29763	0.655567	47.1749	2.55602e-06	4.12781e-05
ENSCAFG00845004674	ZFP36	ZFP36 ring finger protein [Source:HGNC Symbol;Acc:HGNC:12862]	2.2969	3.88365	96.8653	4.27377e-08	2.74017e-06
ENSCAFG00845015529	N4BP2L1	NEDD4 binding protein 2 like 1 [Source:HGNC Symbol;Acc:HGNC:25037]	2.28456	1.54804	54.5774	9.86263e-07	2.16358e-05
ENSCAFG00845000883	0	0	2.27149	1.94262	57.953	6.79911e-07	1.6976e-05
ENSCAFG00845027183	MAPK8IP2	mitogen-activated protein kinase 8 interacting protein 2 [Source:HGNC Symbol;Acc:HGNC:6883]	2.26473	0.710528	84.5978	4.69701e-08	2.88605e-06
ENSCAFG00845006684	0	0	-2.22442	3.79852	70.4252	4.688e-07	1.33805e-05
ENSCAFG00845023157	EXD3	exonuclease 3'-5' domain containing 3 [Source:HGNC Symbol;Acc:HGNC:26023]	2.21538	1.89516	122.078	3.09435e-09	6.25621e-07
ENSCAFG00845008298	MIP	major intrinsic protein of lens fiber [Source:VGNC Symbol;Acc:VGNC:43241]	2.19808	-0.967963	24.6812	0.000113234	0.000663508
ENSCAFG00845018660	MRGPRX	MAS related GPR family member X [Source:VGNC Symbol;Acc:VGNC:110603]	2.18317	2.63578	82.4676	5.64484e-08	3.253e-06
ENSCAFG00845003545	FXYD1	FXYD domain containing ion transport regulator 1 [Source:NCBI gene (formerly Entrezgene);Acc:476487]	2.18134	0.465879	35.6806	1.4381e-05	0.000138874
ENSCAFG00845008772	TG	thyroglobulin [Source:NCBI gene (formerly Entrezgene);Acc:482047]	2.17207	-0.94213	16.7942	0.00073352	0.00301963
ENSCAFG00845022126	SFRP4	secreted frizzled related protein 4 [Source:HGNC Symbol;Acc:HGNC:10778]	-2.16705	-0.312974	21.6292	0.000222298	0.00114222
ENSCAFG00845018625	CDH22	cadherin 22 [Source:HGNC Symbol;Acc:HGNC:13251]	2.15223	1.16638	58.2814	6.35515e-07	1.6566e-05
ENSCAFG00845001649	NIM1K	NIM1 serine/threonine protein kinase [Source:HGNC Symbol;Acc:HGNC:28646]	2.14836	-0.229232	49.199	1.9491e-06	3.41723e-05
ENSCAFG00845005433	KCNK12	potassium two pore domain channel subfamily K member 12 [Source:HGNC Symbol;Acc:HGNC:6274]	2.1478	2.13189	93.8382	2.20824e-08	1.86757e-06
ENSCAFG00845028026	INSYN1	inhibitory synaptic factor 1 [Source:HGNC Symbol;Acc:HGNC:33753]	2.14245	-0.616357	25.271	9.9993e-05	0.00060589
ENSCAFG00845025035	KCNJ3	potassium inwardly rectifying channel subfamily J member 3 [Source:HGNC Symbol;Acc:HGNC:6264]	-2.13336	-1.16804	8.63123	0.00910739	0.0237819
ENSCAFG00845015838	0	0	2.13161	1.49173	116.833	4.31538e-09	7.43814e-07
ENSCAFG00845027906	PTPRE	protein tyrosine phosphatase receptor type E [Source:HGNC Symbol;Acc:HGNC:9669]	2.11444	1.0157	30.4252	3.68204e-05	0.000279776
ENSCAFG00845005755	GPR85	G protein-coupled receptor 85 [Source:HGNC Symbol;Acc:HGNC:4536]	-2.10838	1.68391	65.4516	2.87961e-07	9.62676e-06
ENSCAFG00845027766	TSPAN2	tetraspanin 2 [Source:HGNC Symbol;Acc:HGNC:20659]	2.10406	2.04682	167.066	2.74437e-10	1.45693e-07
ENSCAFG00845002777	STOX1	storkhead box 1 [Source:HGNC Symbol;Acc:HGNC:23508]	2.08631	1.86973	67.9289	2.22621e-07	7.879e-06
ENSCAFG00845020017	0	0	2.08601	4.36326	123.323	5.2678e-09	8.52613e-07
ENSCAFG00845022232	PLA2G3	phospholipase A2 group III [Source:HGNC Symbol;Acc:HGNC:17934]	-2.06251	3.50712	42.6658	1.25615e-05	0.000125093
ENSCAFG00845017467	DLA-DRA	MHC class II DR alpha chain [Source:NCBI gene (formerly Entrezgene);Acc:481731]	2.0233	-0.633024	14.9623	0.00121083	0.00457446
ENSCAFG00845001461	TAGAP	T cell activation RhoGTPase activating protein [Source:HGNC Symbol;Acc:HGNC:15669]	2.01675	2.54029	85.0538	4.51805e-08	2.84188e-06
ENSCAFG00845019575	PLPPR2	phospholipid phosphatase related 2 [Source:HGNC Symbol;Acc:HGNC:29566]	2.00847	2.7022	79.9164	7.07237e-08	3.68805e-06
ENSCAFG00845015608	STC1	stanniocalcin 1 [Source:HGNC Symbol;Acc:HGNC:11373]	-2.00195	0.108194	30.1035	3.84594e-05	0.000289525
ENSCAFG00845024913	KCNC2	potassium voltage-gated channel subfamily C member 2 [Source:HGNC Symbol;Acc:HGNC:6234]	2.00077	1.55672	36.066	1.3754e-05	0.000133956
ENSCAFG00845000370	EGR2	early growth response 2 [Source:HGNC Symbol;Acc:HGNC:3239]	1.99904	2.61549	128.342	2.11379e-09	4.9218e-07
ENSCAFG00845023188	FLT1	fms related receptor tyrosine kinase 1 [Source:HGNC Symbol;Acc:HGNC:3763]	1.97478	0.144672	35.71	1.43107e-05	0.000138334
ENSCAFG00845008986	PLAU	plasminogen activator, urokinase [Source:NCBI gene (formerly Entrezgene);Acc:403426]	1.97285	0.254922	28.6273	5.0919e-05	0.000361388
ENSCAFG00845010397	PLB1	phospholipase B1 [Source:HGNC Symbol;Acc:HGNC:30041]	1.96861	0.0363206	32.6774	2.40814e-05	0.000204271
ENSCAFG00845021802	P2RX3	purinergic receptor P2X 3 [Source:HGNC Symbol;Acc:HGNC:8534]	1.96602	-0.806442	15.6253	0.00100638	0.00391231
ENSCAFG00845008661	KCTD19	potassium channel tetramerization domain containing 19 [Source:HGNC Symbol;Acc:HGNC:24753]	1.95954	1.85247	93.4364	2.27885e-08	1.91423e-06
ENSCAFG00845021061	OSBP2	oxysterol binding protein 2 [Source:HGNC Symbol;Acc:HGNC:8504]	1.95786	0.290017	33.1501	2.21583e-05	0.000192338
ENSCAFG00845016243	LIPG	lipase G, endothelial type [Source:HGNC Symbol;Acc:HGNC:6623]	-1.95576	5.04721	68.4981	8.47681e-07	1.97723e-05
ENSCAFG00845025818	NCAM2	neural cell adhesion molecule 2 [Source:HGNC Symbol;Acc:HGNC:7657]	1.9539	3.96258	214.143	3.84153e-11	9.94063e-08
ENSCAFG00845003621	NLRC5	NLR family CARD domain containing 5 [Source:HGNC Symbol;Acc:HGNC:29933]	1.95019	3.06591	66.9466	3.07314e-07	1.01208e-05
ENSCAFG00845024743	ESYT3	extended synaptotagmin 3 [Source:HGNC Symbol;Acc:HGNC:24295]	1.94858	3.67411	168.54	2.56165e-10	1.41659e-07
ENSCAFG00845016792	HK2	hexokinase 2 [Source:HGNC Symbol;Acc:HGNC:4923]	-1.93788	2.12918	44.9564	3.78949e-06	5.44309e-05
ENSCAFG00845031001	PIM2	Pim-2 proto-oncogene, serine/threonine kinase [Source:HGNC Symbol;Acc:HGNC:8987]	1.93355	5.67976	201.441	9.23451e-11	1.2256e-07
ENSCAFG00845017370	CYP1A1	cytochrome P450 family 1 subfamily A member 1 [Source:HGNC Symbol;Acc:HGNC:2595]	1.9252	-0.82958	9.08437	0.00773937	0.0208013
ENSCAFG00845019778	0	0	1.92329	5.47115	203.554	6.15279e-11	1.07667e-07
ENSCAFG00845014846	FGF22	fibroblast growth factor 22 [Source:HGNC Symbol;Acc:HGNC:3679]	1.91476	-0.662115	12.2356	0.00271576	0.00879539
ENSCAFG00845013420	0	0	1.91393	3.1146	161.501	3.57779e-10	1.68094e-07
ENSCAFG00845015793	H4C4	H4 clustered histone 12 [Source:NCBI gene (formerly Entrezgene);Acc:115945199]	-1.91118	-0.735615	13.3703	0.00192158	0.00662592
ENSCAFG00845021352	WDFY2	WD repeat and FYVE domain containing 2 [Source:HGNC Symbol;Acc:HGNC:20482]	1.90287	3.8244	83.7617	8.10356e-08	4.04325e-06
ENSCAFG00845014517	0	0	1.8928	1.48272	44.1364	3.90492e-06	5.55162e-05
ENSCAFG00845019253	BTG2	BTG anti-proliferation factor 2 [Source:HGNC Symbol;Acc:HGNC:1131]	1.88599	4.3139	128.101	2.25737e-09	4.9933e-07
ENSCAFG00845030328	KREMEN1	kringle containing transmembrane protein 1 [Source:HGNC Symbol;Acc:HGNC:17550]	1.87497	1.87707	64.3315	3.24333e-07	1.05072e-05
ENSCAFG00845010858	GRM7	glutamate metabotropic receptor 7 [Source:HGNC Symbol;Acc:HGNC:4599]	1.86583	0.383562	27.622	6.19791e-05	0.000420545
ENSCAFG00845004857	FAXDC2	fatty acid hydroxylase domain containing 2 [Source:HGNC Symbol;Acc:HGNC:1334]	1.84412	4.28588	97.0083	2.91876e-08	2.22631e-06
ENSCAFG00845026443	CXCR2	C-X-C motif chemokine receptor 2 [Source:NCBI gene (formerly Entrezgene);Acc:478905]	1.83849	4.06027	80.8797	1.21277e-07	5.2298e-06
ENSCAFG00845029321	PLCD1	phospholipase C delta 1 [Source:HGNC Symbol;Acc:HGNC:9060]	-1.83632	-0.741941	27.22	6.7133e-05	0.000446926
ENSCAFG00845005948	TSPAN18	tetraspanin 18 [Source:HGNC Symbol;Acc:HGNC:20660]	1.82734	2.07304	98.8572	1.50448e-08	1.56193e-06
ENSCAFG00845012314	NRTN	neurturin [Source:HGNC Symbol;Acc:HGNC:8007]	1.8206	2.40994	78.0891	8.34281e-08	4.06205e-06
ENSCAFG00845006941	ARMC3	armadillo repeat containing 3 [Source:HGNC Symbol;Acc:HGNC:30964]	1.81895	-0.552918	26.4964	7.76661e-05	0.000500867
ENSCAFG00845024919	LSS	lanosterol synthase [Source:HGNC Symbol;Acc:HGNC:6708]	-1.8178	4.38632	29.2381	0.000105511	0.000629905
ENSCAFG00845015532	WFDC3	WAP four-disulfide core domain 3 [Source:HGNC Symbol;Acc:HGNC:15957]	1.81727	-0.247184	40.5192	6.65754e-06	7.96744e-05
ENSCAFG00845029428	AOAH	acyloxyacyl hydrolase [Source:HGNC Symbol;Acc:HGNC:548]	1.81545	4.86431	182.052	1.39591e-10	1.30828e-07
ENSCAFG00845010738	R3HDM2	R3H domain containing 2 [Source:HGNC Symbol;Acc:HGNC:29167]	1.80868	5.40614	222.68	2.80919e-11	9.94063e-08
ENSCAFG00845029267	0	0	1.80652	-0.193785	17.3211	0.000638505	0.00269194
ENSCAFG00845027187	BMF	Bcl2 modifying factor [Source:HGNC Symbol;Acc:HGNC:24132]	1.79813	1.83244	57.4237	7.02199e-07	1.74106e-05
ENSCAFG00845028968	ARHGDIG	Rho GDP dissociation inhibitor gamma [Source:HGNC Symbol;Acc:HGNC:680]	1.78921	-0.546601	16.567	0.000779285	0.00316987
ENSCAFG00845029874	NECTIN4	nectin cell adhesion molecule 4 [Source:NCBI gene (formerly Entrezgene);Acc:609931]	1.78658	0.46163	32.7655	2.37094e-05	0.000202231
ENSCAFG00845005174	KANK4	KN motif and ankyrin repeat domains 4 [Source:HGNC Symbol;Acc:HGNC:27263]	1.7801	3.15817	52.9946	1.67453e-06	3.06544e-05
ENSCAFG00845011173	NGFR	nerve growth factor receptor [Source:HGNC Symbol;Acc:HGNC:7809]	1.77749	3.17464	43.3033	7.13672e-06	8.33444e-05
ENSCAFG00845026971	0	0	1.76489	4.12983	180.73	1.47862e-10	1.30828e-07
ENSCAFG00845003261	ELAPOR1	endosome-lysosome associated apoptosis and autophagy regulator 1 [Source:HGNC Symbol;Acc:HGNC:29618]	1.75803	0.401648	25.9638	8.66022e-05	0.00054625
ENSCAFG00845015083	TIGIT	T cell immunoreceptor with Ig and ITIM domains [Source:HGNC Symbol;Acc:HGNC:26838]	1.75665	-0.187339	16.5625	0.000780234	0.0031716
ENSCAFG00845017217	CTIF	cap binding complex dependent translation initiation factor [Source:HGNC Symbol;Acc:HGNC:23925]	1.75433	4.42335	143.654	8.89116e-10	3.27074e-07
ENSCAFG00845002346	0	0	1.75226	-0.188299	26.4904	7.77618e-05	0.000501078
ENSCAFG00845000632	RNF222	ring finger protein 222 [Source:HGNC Symbol;Acc:HGNC:34517]	1.75164	-0.233614	11.8442	0.00307068	0.00973579
ENSCAFG00845016365	ARHGAP31	Rho GTPase activating protein 31 [Source:HGNC Symbol;Acc:HGNC:29216]	1.75056	2.54591	49.1835	2.00392e-06	3.47661e-05
ENSCAFG00845006948	ARMC12	armadillo repeat containing 12 [Source:HGNC Symbol;Acc:HGNC:21099]	1.74729	1.41297	44.9688	3.46955e-06	5.11643e-05
ENSCAFG00845027773	BATF2	basic leucine zipper ATF-like transcription factor 2 [Source:HGNC Symbol;Acc:HGNC:25163]	1.73833	-0.661892	22.1638	0.000196741	0.00103981
ENSCAFG00845026093	0	0	-1.73694	4.55723	172.318	2.15231e-10	1.37684e-07
ENSCAFG00845000727	CREBRF	CREB3 regulatory factor [Source:HGNC Symbol;Acc:HGNC:24050]	1.73186	3.34968	98.795	1.5115e-08	1.56193e-06
ENSCAFG00845019032	SLC26A5	solute carrier family 26 member 5 [Source:HGNC Symbol;Acc:HGNC:9359]	1.72989	-0.538403	19.108	0.000405541	0.00185854
ENSCAFG00845028305	TCP11	t-complex 11 [Source:HGNC Symbol;Acc:HGNC:11658]	-1.72682	1.00281	42.9567	4.6302e-06	6.25785e-05
ENSCAFG00845027794	0	0	1.72021	6.20026	106.994	3.27637e-08	2.39184e-06
ENSCAFG00845014483	0	0	1.71908	2.9752	83.4737	5.17291e-08	3.02444e-06
ENSCAFG00845014899	OTULINL	OTU deubiquitinase with linear linkage specificity like [Source:HGNC Symbol;Acc:HGNC:25629]	1.71862	3.72969	107.323	8.16808e-09	1.07918e-06
ENSCAFG00845014991	FIGN	fidgetin, microtubule severing factor [Source:HGNC Symbol;Acc:HGNC:13285]	-1.71241	0.49837	11.7437	0.0032847	0.0102915
ENSCAFG00845019742	MAGEL2	MAGE family member L2 [Source:HGNC Symbol;Acc:HGNC:6814]	1.71171	0.72464	48.0115	2.28272e-06	3.81085e-05
ENSCAFG00845001017	TCF25	tubulin beta 3 class III [Source:HGNC Symbol;Acc:HGNC:20772]	1.71016	-0.626595	25.009	0.000105649	0.000629905
ENSCAFG00845016008	0	0	-1.70834	2.9786	17.0574	0.00110134	0.00421119
ENSCAFG00845026304	0	0	-1.70158	1.38068	59.3733	5.60633e-07	1.50927e-05
ENSCAFG00845000627	PDGFD	platelet derived growth factor D [Source:HGNC Symbol;Acc:HGNC:30620]	1.70064	3.93409	118.364	3.91091e-09	7.11136e-07
ENSCAFG00845006650	PRAM1	PML-RARA regulated adaptor molecule 1 [Source:HGNC Symbol;Acc:HGNC:30091]	1.69881	1.11768	33.5977	2.04937e-05	0.00018157
ENSCAFG00845002136	ELSPBP1	epididymal sperm binding protein 1 [Source:NCBI gene (formerly Entrezgene);Acc:399530]	1.68983	4.48794	127.513	2.22111e-09	4.9933e-07
ENSCAFG00845010209	0	0	1.68904	0.0360161	30.5979	3.50811e-05	0.000270224
ENSCAFG00845011852	LRFN4	leucine rich repeat and fibronectin type III domain containing 4 [Source:HGNC Symbol;Acc:HGNC:28456]	1.68116	-0.316564	19.4684	0.000371147	0.00173385
ENSCAFG00845028420	SLC30A10	solute carrier family 30 member 10 [Source:HGNC Symbol;Acc:HGNC:25355]	-1.67729	0.0141109	31.4205	3.01697e-05	0.000240343
ENSCAFG00845013557	TBCEL	tubulin folding cofactor E like [Source:NCBI gene (formerly Entrezgene);Acc:129602875]	1.67069	1.73578	34.5176	1.74939e-05	0.000161348
ENSCAFG00845030603	DNAH1	dynein axonemal heavy chain 1 [Source:HGNC Symbol;Acc:HGNC:2940]	1.66613	1.53617	21.6858	0.000240655	0.00121907
ENSCAFG00845002193	SULT1A1	sulfotransferase family, cytosolic, 1A, phenol-preferring, member 1 [Source:NCBI gene (formerly Entrezgene);Acc:403892]	1.66457	2.21178	52.3418	1.30053e-06	2.60734e-05
ENSCAFG00845019734	LAX1	lymphocyte transmembrane adaptor 1 [Source:HGNC Symbol;Acc:HGNC:26005]	1.65664	4.74216	150.641	6.15413e-10	2.40228e-07
ENSCAFG00845000889	CA11	carbonic anhydrase 11 [Source:HGNC Symbol;Acc:HGNC:1370]	1.64531	2.18823	141.702	9.88209e-10	3.27074e-07
ENSCAFG00845025663	TAS1R1	taste 1 receptor member 1 [Source:HGNC Symbol;Acc:HGNC:14448]	1.63988	-0.522716	19.7339	0.000347895	0.00164726
ENSCAFG00845028899	CERCAM	cerebral endothelial cell adhesion molecule [Source:HGNC Symbol;Acc:HGNC:23723]	1.63264	2.06655	47.8151	2.34381e-06	3.87385e-05
ENSCAFG00845028905	SGMS2	sphingomyelin synthase 2 [Source:HGNC Symbol;Acc:HGNC:28395]	1.63072	2.75571	136.122	1.34663e-09	3.79164e-07
ENSCAFG00845020172	0	0	1.62571	-0.260049	14.2781	0.00147197	0.00536144
ENSCAFG00845029008	EEPD1	endonuclease/exonuclease/phosphatase family domain containing 1 [Source:HGNC Symbol;Acc:HGNC:22223]	1.61581	-0.240945	13.3225	0.00194919	0.00668977
ENSCAFG00845027842	CCDC24	coiled-coil domain containing 24 [Source:HGNC Symbol;Acc:HGNC:28688]	1.61087	0.888921	50.8893	1.56421e-06	2.9281e-05
ENSCAFG00845001369	FMO1	flavin containing dimethylaniline monoxygenase 1 [Source:NCBI gene (formerly Entrezgene);Acc:403604]	-1.60697	0.051379	21.3665	0.000236201	0.0011988
ENSCAFG00845021358	NPHP4	nephrocystin 4 [Source:NCBI gene (formerly Entrezgene);Acc:489625]	1.60528	0.510347	26.8454	7.23725e-05	0.000473022
ENSCAFG00845004181	PTPRM	protein tyrosine phosphatase receptor type M [Source:HGNC Symbol;Acc:HGNC:9675]	1.60066	2.30755	110.012	6.7868e-09	9.48151e-07
ENSCAFG00845015398	0	0	1.60048	-0.34284	20.7558	0.000272446	0.00134972
ENSCAFG00845025907	CYS1	cystin 1 [Source:HGNC Symbol;Acc:HGNC:18525]	1.59843	3.7392	85.3916	4.39039e-08	2.77472e-06
ENSCAFG00845010692	HTR4	5-hydroxytryptamine receptor 4 [Source:HGNC Symbol;Acc:HGNC:5299]	1.59769	-0.645964	18.4869	0.000473527	0.00211041
ENSCAFG00845028231	CLEC4G	C-type lectin domain family 4 member G [Source:HGNC Symbol;Acc:HGNC:24591]	1.59558	1.64258	63.0627	3.71866e-07	1.15313e-05
ENSCAFG00845008413	DDR1	discoidin domain receptor tyrosine kinase 1 [Source:HGNC Symbol;Acc:HGNC:2730]	1.594	2.10559	30.8119	3.55182e-05	0.000272326
ENSCAFG00845017522	ANKFN1	ankyrin repeat and fibronectin type III domain containing 1 [Source:HGNC Symbol;Acc:HGNC:26766]	1.59302	-0.13941	16.8966	0.000713872	0.00295248
ENSCAFG00845025008	0	0	1.59215	6.2262	186.58	1.22478e-10	1.30828e-07
ENSCAFG00845004623	CROCC	ciliary rootlet coiled-coil, rootletin [Source:HGNC Symbol;Acc:HGNC:21299]	1.58477	3.40945	91.8939	2.57432e-08	2.03371e-06
ENSCAFG00845003270	STX1A	syntaxin 1A [Source:HGNC Symbol;Acc:HGNC:11433]	1.58298	3.88152	94.7231	2.06118e-08	1.81186e-06
ENSCAFG00845007079	AVIL	advillin [Source:HGNC Symbol;Acc:HGNC:14188]	1.57669	0.572107	25.5525	9.42913e-05	0.000579092
ENSCAFG00845008853	WWP2	WW domain containing E3 ubiquitin protein ligase 2 [Source:NCBI gene (formerly Entrezgene);Acc:479672]	1.57285	3.84455	96.2684	1.82986e-08	1.7727e-06
ENSCAFG00845025553	CLIC3	chloride intracellular channel 3 [Source:HGNC Symbol;Acc:HGNC:2064]	-1.56856	-0.819648	13.7281	0.00172816	0.00609517
ENSCAFG00845006238	0	0	-1.56602	0.485371	27.5703	6.26158e-05	0.000424215
ENSCAFG00845015377	PLXNA4	plexin A4 [Source:HGNC Symbol;Acc:HGNC:9102]	1.56053	0.979286	26.4448	7.84854e-05	0.000504679
ENSCAFG00845026057	CLIC6	chloride intracellular channel 6 [Source:HGNC Symbol;Acc:HGNC:2065]	1.55952	0.744868	35.5652	1.46602e-05	0.000140891
ENSCAFG00845017012	CDH13	cadherin 13 [Source:HGNC Symbol;Acc:HGNC:1753]	1.55754	0.547711	29.413	4.38039e-05	0.000319783
ENSCAFG00845023992	TM4SF1	transmembrane 4 L six family member 1 [Source:HGNC Symbol;Acc:HGNC:11853]	-1.55676	-0.182561	16.6389	0.000764463	0.00312568
ENSCAFG00845023173	EMP1	epithelial membrane protein 1 [Source:HGNC Symbol;Acc:HGNC:3333]	1.54714	3.82063	84.7513	4.63589e-08	2.87512e-06
ENSCAFG00845012726	LITAF	lipopolysaccharide induced TNF factor [Source:HGNC Symbol;Acc:HGNC:16841]	1.54387	2.28484	41.3116	5.90614e-06	7.37406e-05
ENSCAFG00845003561	LGI4	leucine rich repeat LGI family member 4 [Source:HGNC Symbol;Acc:HGNC:18712]	1.5342	2.23011	84.9897	4.54277e-08	2.84394e-06
ENSCAFG00845011375	CCL2	C-C motif chemokine ligand 7 [Source:NCBI gene (formerly Entrezgene);Acc:491148]	1.53169	4.06403	49.057	3.4011e-06	5.03788e-05
ENSCAFG00845009001	BRSK2	BR serine/threonine kinase 2 [Source:HGNC Symbol;Acc:HGNC:11405]	1.52989	-0.64126	9.49869	0.00668878	0.0184599
ENSCAFG00845017871	FHIT	fragile histidine triad diadenosine triphosphatase [Source:NCBI gene (formerly Entrezgene);Acc:100215999]	1.52814	2.75894	113.849	5.24525e-09	8.52613e-07
ENSCAFG00845025750	SEMA3C	semaphorin 3C [Source:HGNC Symbol;Acc:HGNC:10725]	-1.52746	0.693528	20.0852	0.000319598	0.00153964
ENSCAFG00845003299	HOMEZ	homeobox and leucine zipper encoding [Source:HGNC Symbol;Acc:HGNC:20164]	1.52661	2.00237	39.2979	8.034e-06	9.05155e-05
ENSCAFG00845004456	NRL	neural retina leucine zipper [Source:HGNC Symbol;Acc:HGNC:8002]	1.51567	-0.454037	14.1508	0.00152723	0.005526
ENSCAFG00845026654	TFCP2L1	transcription factor CP2 like 1 [Source:HGNC Symbol;Acc:HGNC:17925]	-1.51542	0.988456	34.7231	1.68932e-05	0.000157236
ENSCAFG00845004847	SPACA6	sperm acrosome associated 6 [Source:HGNC Symbol;Acc:HGNC:27113]	1.5147	0.88315	42.1231	5.2334e-06	6.7896e-05
ENSCAFG00845014586	FBXO25	0	1.51172	3.81381	132.445	1.66151e-09	4.1396e-07
ENSCAFG00845022432	0	0	1.51029	2.47154	39.1526	8.2179e-06	9.18081e-05
ENSCAFG00845010483	ADAMTS13	ADAM metallopeptidase with thrombospondin type 1 motif 13 [Source:NCBI gene (formerly Entrezgene);Acc:100630922]	1.50771	2.91848	77.2723	8.99156e-08	4.262e-06
ENSCAFG00845000635	PLEKHA4	pleckstrin homology domain containing A4 [Source:HGNC Symbol;Acc:HGNC:14339]	1.50521	3.42646	108.991	7.27789e-09	9.78404e-07
ENSCAFG00845009606	CDKN1A	0	1.50374	2.47254	74.2423	1.19404e-07	5.17885e-06
ENSCAFG00845019096	GULP1	GULP PTB domain containing engulfment adaptor 1 [Source:HGNC Symbol;Acc:HGNC:18649]	1.49983	3.68385	95.3431	1.96465e-08	1.81186e-06
ENSCAFG00845027860	RETN	0	1.49444	-0.718106	9.80636	0.00601245	0.0169349
ENSCAFG00845010418	SLC34A1	solute carrier family 34 member 1 [Source:HGNC Symbol;Acc:HGNC:11019]	1.4897	-0.446645	9.04329	0.00785332	0.021031
ENSCAFG00845030239	KLF2	KLF transcription factor 2 [Source:HGNC Symbol;Acc:HGNC:6347]	1.48482	1.48866	29.1297	4.62327e-05	0.000334023
ENSCAFG00845012983	0	0	1.48313	4.7798	91.3153	3.52652e-08	2.48957e-06
ENSCAFG00845028072	0	0	1.48311	5.22229	140.161	1.07518e-09	3.31855e-07
ENSCAFG00845014407	0	0	1.48276	0.289548	28.0789	5.66498e-05	0.00039302
ENSCAFG00845027169	0	0	1.48085	1.45983	35.3613	1.51689e-05	0.000144835
ENSCAFG00845021144	ZNF662	zinc finger protein 662 [Source:HGNC Symbol;Acc:HGNC:31930]	1.47544	1.13847	33.9643	1.92345e-05	0.000172138
ENSCAFG00845003613	0	0	1.47395	-0.24062	16.0162	0.000904168	0.00357999
ENSCAFG00845003576	CHRNE	cholinergic receptor nicotinic epsilon subunit [Source:HGNC Symbol;Acc:HGNC:1966]	1.47203	1.1576	25.6695	9.20277e-05	0.000570211
ENSCAFG00845013026	SCUBE2	signal peptide, CUB domain and EGF like domain containing 2 [Source:HGNC Symbol;Acc:HGNC:30425]	1.46848	-0.524873	13.3565	0.00192947	0.00664796
ENSCAFG00845005783	TENT5C	terminal nucleotidyltransferase 5C [Source:HGNC Symbol;Acc:HGNC:24712]	1.46664	1.6485	46.0608	2.97844e-06	4.5965e-05
ENSCAFG00845020809	SLC24A4	solute carrier family 24 member 4 [Source:HGNC Symbol;Acc:HGNC:10978]	1.46465	1.81196	69.2386	1.94896e-07	7.20518e-06
ENSCAFG00845010464	LRMDA	leucine rich melanocyte differentiation associated [Source:HGNC Symbol;Acc:HGNC:23405]	1.46402	3.22527	94.6366	2.07506e-08	1.81186e-06
ENSCAFG00845014588	HAPLN4	hyaluronan and proteoglycan link protein 4 [Source:HGNC Symbol;Acc:HGNC:31357]	-1.46183	0.411691	24.2797	0.000123368	0.000712197
ENSCAFG00845012036	SQLE	squalene epoxidase [Source:HGNC Symbol;Acc:HGNC:11279]	-1.45743	7.57544	64.5601	1.20311e-06	2.47257e-05
ENSCAFG00845025494	0	0	-1.45573	2.90636	67.0953	2.42551e-07	8.42707e-06
ENSCAFG00845015177	ZBTB20	zinc finger and BTB domain containing 20 [Source:HGNC Symbol;Acc:HGNC:13503]	1.45519	1.07818	25.0227	0.000105344	0.000629504
ENSCAFG00845006380	0	0	1.45497	1.70437	36.3871	1.27945e-05	0.000126534
ENSCAFG00845027731	HES7	hes family bHLH transcription factor 7 [Source:HGNC Symbol;Acc:HGNC:15977]	1.45135	0.759032	30.5461	3.54193e-05	0.000271882
ENSCAFG00845012993	INSIG1	insulin induced gene 1 [Source:HGNC Symbol;Acc:HGNC:6083]	-1.44699	5.4807	31.6007	7.26828e-05	0.000474494
ENSCAFG00845025693	SLC5A3	solute carrier family 5 member 3 [Source:VGNC Symbol;Acc:VGNC:111727]	1.4404	5.59884	119.618	4.20996e-09	7.35192e-07
ENSCAFG00845014621	SOCS3	suppressor of cytokine signaling 3 [Source:VGNC Symbol;Acc:VGNC:46650]	1.43961	5.07451	48.8725	4.85548e-06	6.45807e-05
ENSCAFG00845012529	LRRD1	leucine rich repeats and death domain containing 1 [Source:HGNC Symbol;Acc:HGNC:34300]	-1.43956	-0.751164	9.09254	0.00771695	0.0207579
ENSCAFG00845026843	0	0	1.43934	-0.0689928	21.687	0.000219361	0.00113093
ENSCAFG00845004184	PRKCG	protein kinase C gamma [Source:VGNC Symbol;Acc:VGNC:110608]	1.43655	1.09738	25.5164	9.50002e-05	0.000582645
ENSCAFG00845030611	EPHA10	EPH receptor A10 [Source:HGNC Symbol;Acc:HGNC:19987]	1.4357	5.2732	176.727	1.76423e-10	1.37684e-07
ENSCAFG00845027608	0	0	-1.43551	-0.0733181	10.5129	0.00473211	0.0139597
ENSCAFG00845006489	SYNPO	synaptopodin [Source:HGNC Symbol;Acc:HGNC:30672]	1.43478	-0.866202	8.6571	0.00902232	0.0235903
ENSCAFG00845009035	TBX10	T-box transcription factor 10 [Source:HGNC Symbol;Acc:HGNC:11593]	1.43416	-0.0684213	14.056	0.00156989	0.00564246
ENSCAFG00845012083	KDR	kinase insert domain receptor [Source:NCBI gene (formerly Entrezgene);Acc:482154]	1.43393	6.35221	229.875	2.17646e-11	9.94063e-08
ENSCAFG00845000683	HSD17B14	hydroxysteroid 17-beta dehydrogenase 14 [Source:NCBI gene (formerly Entrezgene);Acc:476420]	1.43277	1.17063	28.9643	4.77198e-05	0.000342289
ENSCAFG00845016609	SLC16A10	solute carrier family 16 member 10 [Source:HGNC Symbol;Acc:HGNC:17027]	-1.43191	2.84666	88.8147	3.30108e-08	2.39409e-06
ENSCAFG00845022573	ENTPD8	ectonucleoside triphosphate diphosphohydrolase 8 [Source:HGNC Symbol;Acc:HGNC:24860]	1.4296	0.580052	21.5489	0.000226447	0.00115815
ENSCAFG00845022129	INPP5J	inositol polyphosphate-5-phosphatase J [Source:HGNC Symbol;Acc:HGNC:8956]	-1.42636	2.39586	26.3448	8.90225e-05	0.000556789
ENSCAFG00845002081	ZBTB25	zinc finger and BTB domain containing 25 [Source:HGNC Symbol;Acc:HGNC:13112]	1.42598	1.66822	35.9378	1.37792e-05	0.000134075
ENSCAFG00845031062	DENND2A	DENN domain containing 2A [Source:HGNC Symbol;Acc:HGNC:22212]	1.4253	1.8305	56.7574	7.59411e-07	1.83587e-05
ENSCAFG00845027737	CCDC194	coiled-coil domain containing 194 [Source:HGNC Symbol;Acc:HGNC:53438]	1.42373	1.93278	56.0996	8.21042e-07	1.94587e-05
ENSCAFG00845009797	AGBL3	AGBL carboxypeptidase 3 [Source:HGNC Symbol;Acc:HGNC:27981]	1.42266	0.210514	28.5347	5.18391e-05	0.000366742
ENSCAFG00845016894	NRSN2	neurensin 2 [Source:HGNC Symbol;Acc:HGNC:16229]	1.42156	0.573077	13.9772	0.0016064	0.00574587
ENSCAFG00845000017	0	0	1.42087	-0.672158	11.8681	0.00304759	0.00967182
ENSCAFG00845026363	RUFY4	RUN and FYVE domain containing 4 [Source:HGNC Symbol;Acc:HGNC:24804]	1.41987	2.3818	59.9968	5.22331e-07	1.43527e-05
ENSCAFG00845030099	EMILIN3	elastin microfibril interfacer 3 [Source:HGNC Symbol;Acc:HGNC:16123]	-1.41958	1.30579	43.0789	4.54845e-06	6.18515e-05
ENSCAFG00845007863	LTC4S	leukotriene C4 synthase [Source:HGNC Symbol;Acc:HGNC:6719]	1.41571	8.42515	130.294	3.53473e-09	6.70185e-07
ENSCAFG00845022498	GPRASP2	G protein-coupled receptor associated sorting protein 2 [Source:HGNC Symbol;Acc:HGNC:25169]	1.41561	1.61547	54.7487	9.65937e-07	2.13303e-05
ENSCAFG00845003745	NREP	neuronal regeneration related protein [Source:HGNC Symbol;Acc:HGNC:16834]	1.41473	3.83204	70.2107	1.76808e-07	6.69984e-06
ENSCAFG00845014896	KLK11	kallikrein related peptidase 11 [Source:HGNC Symbol;Acc:HGNC:6359]	1.41115	1.85442	36.0171	1.35995e-05	0.000132618
ENSCAFG00845021998	GPR183	G protein-coupled receptor 183 [Source:HGNC Symbol;Acc:HGNC:3128]	1.40781	3.91547	102.618	1.14079e-08	1.32812e-06
ENSCAFG00845017169	CBS	cystathionine beta-synthase [Source:VGNC Symbol;Acc:VGNC:109334]	-1.40687	5.73559	74.4796	2.46115e-07	8.52857e-06
ENSCAFG00845002289	NUPR1	nuclear protein 1, transcriptional regulator [Source:HGNC Symbol;Acc:HGNC:29990]	1.40673	6.4989	103.506	2.5702e-08	2.03371e-06
ENSCAFG00845004256	0	0	1.40379	1.77499	82.6112	5.57465e-08	3.23086e-06
ENSCAFG00845005985	LRRC74A	leucine rich repeat containing 74A [Source:HGNC Symbol;Acc:HGNC:23346]	1.40299	-0.709739	11.1935	0.00378237	0.0115641
ENSCAFG00845026657	ZNF385B	zinc finger protein 385B [Source:HGNC Symbol;Acc:HGNC:26332]	1.40181	-0.752569	6.50981	0.0205187	0.0461644
ENSCAFG00845012685	CTSF	cathepsin F [Source:HGNC Symbol;Acc:HGNC:2531]	1.40095	4.85236	106.097	8.89972e-09	1.14677e-06
ENSCAFG00845026665	GPBAR1	G protein-coupled bile acid receptor 1 [Source:HGNC Symbol;Acc:HGNC:19680]	1.3986	-0.657273	12.8606	0.00224047	0.00748774
ENSCAFG00845003658	SLC35F2	solute carrier family 35 member F2 [Source:HGNC Symbol;Acc:HGNC:23615]	-1.39804	0.811614	46.3218	2.8729e-06	4.46477e-05
ENSCAFG00845009750	AHNAK	AHNAK nucleoprotein [Source:HGNC Symbol;Acc:HGNC:347]	1.3954	6.35536	51.2162	4.5718e-06	6.18538e-05
ENSCAFG00845006551	0	SLIT and NTRK like family member 6 [Source:HGNC Symbol;Acc:HGNC:23503]	1.39479	-0.418443	7.51649	0.013803	0.0333564
ENSCAFG00845018547	ZSWIM2	zinc finger SWIM-type containing 2 [Source:HGNC Symbol;Acc:HGNC:30990]	1.39316	1.21487	29.9376	3.96734e-05	0.00029698
ENSCAFG00845012527	ZFYVE28	zinc finger FYVE-type containing 28 [Source:HGNC Symbol;Acc:HGNC:29334]	1.39312	3.48949	109.578	6.99088e-09	9.66489e-07
ENSCAFG00845014197	ADORA1	adenosine A1 receptor [Source:NCBI gene (formerly Entrezgene);Acc:403961]	1.38869	-0.134202	12.1219	0.00281385	0.00904905
ENSCAFG00845029061	PDCD4	programmed cell death 4 [Source:HGNC Symbol;Acc:HGNC:8763]	1.3863	7.97961	153.49	5.63223e-10	2.26518e-07
ENSCAFG00845016236	TP53INP1	tumor protein p53 inducible nuclear protein 1 [Source:HGNC Symbol;Acc:HGNC:18022]	1.38327	1.79215	27.0365	6.96441e-05	0.000459402
ENSCAFG00845001120	LAMA2	laminin subunit alpha 2 [Source:HGNC Symbol;Acc:HGNC:6482]	1.38256	1.61603	38.0556	9.76876e-06	0.000104389
ENSCAFG00845000907	CTNNA3	catenin alpha 3 [Source:VGNC Symbol;Acc:VGNC:111423]	1.38196	3.34775	132.293	1.67624e-09	4.1396e-07
ENSCAFG00845027435	DIP2A	disco interacting A [Source:VGNC Symbol;Acc:VGNC:111434]	1.37822	4.14285	82.0855	5.83651e-08	3.26844e-06
ENSCAFG00845013927	SLC29A4	solute carrier family 29 member 4 [Source:HGNC Symbol;Acc:HGNC:23097]	1.37683	6.4546	160.96	3.67293e-10	1.68094e-07
ENSCAFG00845016359	AK8	adenylate kinase 8 [Source:HGNC Symbol;Acc:HGNC:26526]	-1.37368	-0.515158	13.5749	0.00180815	0.00631853
ENSCAFG00845010270	ZFPM2	zinc finger protein, FOG family member 2 [Source:NCBI gene (formerly Entrezgene);Acc:481997]	1.36997	1.0344	22.2316	0.000193739	0.00102881
ENSCAFG00845004172	0	0	-1.36996	-0.731178	12.6203	0.00241118	0.00797837
ENSCAFG00845004286	IL4R	interleukin 4 receptor [Source:HGNC Symbol;Acc:HGNC:6015]	1.36868	7.53252	172.287	2.15536e-10	1.37684e-07
ENSCAFG00845026145	0	0	-1.36865	2.99741	58.4361	6.24258e-07	1.63738e-05
ENSCAFG00845018608	MYOF	myoferlin [Source:HGNC Symbol;Acc:HGNC:3656]	1.36859	1.92655	73.5263	1.2786e-07	5.3893e-06
ENSCAFG00845018898	FDFT1	farnesyl-diphosphate farnesyltransferase 1 [Source:HGNC Symbol;Acc:HGNC:3629]	-1.36663	7.12613	69.6993	5.81921e-07	1.55086e-05
ENSCAFG00845030025	PTPRN	protein tyrosine phosphatase receptor type N [Source:HGNC Symbol;Acc:HGNC:9676]	1.36627	2.80006	81.9535	5.90444e-08	3.29259e-06
ENSCAFG00845019516	THRB	thyroid hormone receptor beta [Source:HGNC Symbol;Acc:HGNC:11799]	1.36601	3.08229	38.9551	8.86279e-06	9.71093e-05
ENSCAFG00845021607	GPR160	G protein-coupled receptor 160 [Source:HGNC Symbol;Acc:HGNC:23693]	1.36511	0.479383	13.7249	0.00172975	0.00609754
ENSCAFG00845021743	TLE3	TLE family member 3, transcriptional corepressor [Source:HGNC Symbol;Acc:HGNC:11839]	1.36313	4.11821	100.957	1.28765e-08	1.41977e-06
ENSCAFG00845021887	GPAT3	glycerol-3-phosphate acyltransferase 3 [Source:HGNC Symbol;Acc:HGNC:28157]	1.36196	3.32031	44.4154	3.84176e-06	5.49669e-05
ENSCAFG00845018908	SCAMP5	secretory carrier membrane protein 5 [Source:HGNC Symbol;Acc:HGNC:30386]	1.35929	4.39623	132.21	1.68429e-09	4.1396e-07
ENSCAFG00845008004	KLF10	KLF transcription factor 10 [Source:HGNC Symbol;Acc:HGNC:11810]	1.35711	5.67454	119.834	3.74206e-09	6.99502e-07
ENSCAFG00845002244	0	0	1.3569	4.04202	76.2698	9.86603e-08	4.57839e-06
ENSCAFG00845004476	LAMC2	laminin subunit gamma 2 [Source:NCBI gene (formerly Entrezgene);Acc:442939]	1.35297	4.02442	156.015	4.68543e-10	2.00597e-07
ENSCAFG00845009786	0	0	-1.3515	-0.755202	8.54472	0.00939855	0.0244392
ENSCAFG00845024708	CCN1	cellular communication network factor 1 [Source:HGNC Symbol;Acc:HGNC:2654]	-1.346	-0.250546	18.0089	0.000534582	0.00233234
ENSCAFG00845025181	CYSLTR2	cysteinyl leukotriene receptor 2 [Source:HGNC Symbol;Acc:HGNC:18274]	1.34534	0.436081	25.6894	9.16492e-05	0.000568512
ENSCAFG00845020587	KAT2B	lysine acetyltransferase 2B [Source:HGNC Symbol;Acc:HGNC:8638]	1.34494	4.83611	136.49	1.31895e-09	3.79164e-07
ENSCAFG00845011679	HPCAL4	hippocalcin like 4 [Source:HGNC Symbol;Acc:HGNC:18212]	1.33982	6.44021	71.432	4.2884e-07	1.25365e-05
ENSCAFG00845006654	0	0	1.33739	2.82847	70.1608	1.7769e-07	6.69984e-06
ENSCAFG00845003652	ZFPM1	zinc finger protein, FOG family member 1 [Source:HGNC Symbol;Acc:HGNC:19762]	1.33711	3.79827	64.5111	3.18172e-07	1.03754e-05
ENSCAFG00845025635	0	0	-1.33617	-0.541831	9.71145	0.00621249	0.0173693
ENSCAFG00845016630	ST3GAL6	ST3 beta-galactoside alpha-2,3-sialyltransferase 6 [Source:HGNC Symbol;Acc:HGNC:18080]	1.33527	7.12834	118.53	6.21981e-09	9.2752e-07
ENSCAFG00845028562	0	0	-1.33021	0.458812	27.5434	6.29511e-05	0.000425618
ENSCAFG00845001655	GAS7	0	1.32863	6.0133	86.11	8.97567e-08	4.262e-06
ENSCAFG00845009969	RBKS	ribokinase [Source:HGNC Symbol;Acc:HGNC:30325]	1.32636	4.71374	142.108	9.6662e-10	3.27074e-07
ENSCAFG00845004343	0	0	1.32282	2.69206	59.1203	5.77063e-07	1.54723e-05
ENSCAFG00845001040	PSD2	pleckstrin and Sec7 domain containing 2 [Source:HGNC Symbol;Acc:HGNC:19092]	1.32249	0.158682	23.1559	0.000157564	0.000865917
ENSCAFG00845015300	0	0	-1.32235	4.26071	92.8342	2.38943e-08	1.94555e-06
ENSCAFG00845011723	HEYL	hes related family bHLH transcription factor with YRPW motif like [Source:HGNC Symbol;Acc:HGNC:4882]	1.32224	1.13274	22.7908	0.000170866	0.00092485
ENSCAFG00845011979	MPIG6B	megakaryocyte and platelet inhibitory receptor G6b [Source:HGNC Symbol;Acc:HGNC:13937]	1.32211	3.24827	49.7212	1.81992e-06	3.23347e-05
ENSCAFG00845024556	PLXNB3	plexin B3 [Source:HGNC Symbol;Acc:HGNC:9105]	1.32083	4.93069	52.4584	2.26377e-06	3.80314e-05
ENSCAFG00845021483	PHACTR1	phosphatase and actin regulator 1 [Source:HGNC Symbol;Acc:HGNC:20990]	1.31826	0.567418	17.7631	0.000569366	0.00245135
ENSCAFG00845024990	0	0	1.31825	0.34222	31.5137	2.96636e-05	0.00023688
ENSCAFG00845024023	JAKMIP2	janus kinase and microtubule interacting protein 2 [Source:HGNC Symbol;Acc:HGNC:29067]	-1.31307	2.56683	78.1179	8.32089e-08	4.06205e-06
ENSCAFG00845030753	ABLIM1	actin binding LIM protein 1 [Source:HGNC Symbol;Acc:HGNC:78]	1.31245	3.7955	89.7151	3.06728e-08	2.29646e-06
ENSCAFG00845024952	LXN	latexin [Source:HGNC Symbol;Acc:HGNC:13347]	1.31229	2.53719	40.8246	6.35595e-06	7.76045e-05
ENSCAFG00845013102	TCP11L2	t-complex 11 like 2 [Source:HGNC Symbol;Acc:HGNC:28627]	1.31089	4.23164	108.951	7.29822e-09	9.78404e-07
ENSCAFG00845007969	MGAT5	alpha-1,6-mannosylglycoprotein 6-beta-N-acetylglucosaminyltransferase [Source:HGNC Symbol;Acc:HGNC:7049]	1.30747	3.20212	107.245	8.2126e-09	1.07918e-06
ENSCAFG00845014247	DHCR24	24-dehydrocholesterol reductase [Source:HGNC Symbol;Acc:HGNC:2859]	-1.30567	7.99096	55.5966	2.867e-06	4.46082e-05
ENSCAFG00845000841	REEP3	receptor accessory protein 3 [Source:HGNC Symbol;Acc:HGNC:23711]	1.30529	4.41193	85.7766	4.24979e-08	2.73802e-06
ENSCAFG00845002175	0	0	1.30413	2.67265	87.7645	3.59931e-08	2.50105e-06
ENSCAFG00845011211	CFAP69	cilia and flagella associated protein 69 [Source:HGNC Symbol;Acc:HGNC:26107]	1.3021	-0.482819	8.69745	0.0088914	0.0233307
ENSCAFG00845005385	MAP2K6	mitogen-activated protein kinase kinase 6 [Source:HGNC Symbol;Acc:HGNC:6846]	-1.30016	1.70393	32.425	2.51845e-05	0.000210904
ENSCAFG00845000953	DUSP1	dual specificity phosphatase 1 [Source:HGNC Symbol;Acc:HGNC:3064]	1.29958	5.184	26.5161	0.000166627	0.000906712
ENSCAFG00845010342	NXPH4	neurexophilin 4 [Source:HGNC Symbol;Acc:HGNC:8078]	-1.29864	0.988358	20.0949	0.000318852	0.0015366
ENSCAFG00845014540	ZCCHC24	zinc finger CCHC-type containing 24 [Source:HGNC Symbol;Acc:HGNC:26911]	1.29822	0.60174	18.7978	0.000438028	0.00197555
ENSCAFG00845020801	0	0	1.29244	1.97934	50.4317	1.65929e-06	3.05015e-05
ENSCAFG00845022289	0	0	1.29056	2.26682	50.5154	1.64143e-06	3.04687e-05
ENSCAFG00845030873	REPS2	RALBP1 associated Eps domain containing 2 [Source:HGNC Symbol;Acc:HGNC:9963]	1.28836	-0.0639745	18.8569	0.000431611	0.00195107
ENSCAFG00845030583	MPP4	MAGUK p55 scaffold protein 4 [Source:HGNC Symbol;Acc:HGNC:13680]	1.28628	2.83429	42.2312	5.15047e-06	6.73469e-05
ENSCAFG00845018879	LBX2	ladybird homeobox 2 [Source:HGNC Symbol;Acc:HGNC:15525]	1.28343	3.78597	31.1967	4.4841e-05	0.000326457
ENSCAFG00845002416	PIMREG	PICALM interacting mitotic regulator [Source:NCBI gene (formerly Entrezgene);Acc:489446]	-1.28273	4.50124	24.2965	0.000214477	0.00111542
ENSCAFG00845013703	KRT12	keratin 12 [Source:NCBI gene (formerly Entrezgene);Acc:100034663]	1.28118	-0.60583	8.67528	0.00896306	0.0234816
ENSCAFG00845015510	HTR1D	5-hydroxytryptamine receptor 1D [Source:NCBI gene (formerly Entrezgene);Acc:403963]	1.28017	0.60113	16.2776	0.000842294	0.00337687
ENSCAFG00845015989	JUNB	JunB proto-oncogene, AP-1 transcription factor subunit [Source:HGNC Symbol;Acc:HGNC:6205]	1.2801	6.72407	69.7007	5.00169e-07	1.39752e-05
ENSCAFG00845008860	0	0	-1.27752	0.442089	12.9316	0.00219272	0.00735805
ENSCAFG00845000895	0	0	1.27679	0.750606	19.6571	0.000354451	0.00167055
ENSCAFG00845005739	TMEM106A	transmembrane protein 106A [Source:HGNC Symbol;Acc:HGNC:28288]	1.27512	0.887166	19.9387	0.000331074	0.00158522
ENSCAFG00845020071	ROBO1	roundabout guidance receptor 1 [Source:HGNC Symbol;Acc:HGNC:10249]	1.27486	3.33585	42.1407	5.33808e-06	6.89845e-05
ENSCAFG00845026157	H3C8	H3 clustered histone 8 [Source:NCBI gene (formerly Entrezgene);Acc:115945196]	-1.27483	1.8175	47.0458	2.60138e-06	4.17108e-05
ENSCAFG00845002959	0	0	1.27436	2.60522	71.6608	1.53208e-07	6.12464e-06
ENSCAFG00845020161	S1PR3	sphingosine-1-phosphate receptor 3 [Source:HGNC Symbol;Acc:HGNC:3167]	1.27234	0.0242165	14.6629	0.00131811	0.00491681
ENSCAFG00845020725	GPM6A	glycoprotein M6A [Source:HGNC Symbol;Acc:HGNC:4460]	1.27105	9.43006	195.387	7.97479e-11	1.17602e-07
ENSCAFG00845023510	FOXN4	forkhead box N4 [Source:HGNC Symbol;Acc:HGNC:21399]	-1.27067	0.0150439	15.4733	0.00104959	0.0040424
ENSCAFG00845012294	TRIB1	tribbles pseudokinase 1 [Source:NCBI gene (formerly Entrezgene);Acc:482039]	1.2686	0.729707	22.729	0.00017324	0.000935028
ENSCAFG00845019337	TMEM150C	transmembrane protein 150C [Source:HGNC Symbol;Acc:HGNC:37263]	1.26807	2.05673	49.74	1.81546e-06	3.23347e-05
ENSCAFG00845010105	ENOX1	ecto-NOX disulfide-thiol exchanger 1 [Source:HGNC Symbol;Acc:HGNC:25474]	1.26672	-0.29192	12.7045	0.00234977	0.0078024
ENSCAFG00845010461	LARGE1	LARGE xylosyl- and glucuronyltransferase 1 [Source:HGNC Symbol;Acc:HGNC:6511]	1.26653	3.52052	115.009	4.85959e-09	8.16411e-07
ENSCAFG00845024894	YPEL2	yippee like 2 [Source:HGNC Symbol;Acc:HGNC:18326]	1.26548	3.09563	57.0412	7.34428e-07	1.7885e-05
ENSCAFG00845020622	0	0	1.26518	-0.0109653	14.0564	0.00156971	0.00564246
ENSCAFG00845013673	TPST1	0	1.26265	3.27783	79.4615	7.36714e-08	3.77516e-06
ENSCAFG00845003944	TMEM232	transmembrane protein 232 [Source:HGNC Symbol;Acc:HGNC:37270]	1.26098	1.94385	33.2555	2.17531e-05	0.000189441
ENSCAFG00845005619	SPRED3	sprouty related EVH1 domain containing 3 [Source:HGNC Symbol;Acc:HGNC:31041]	1.25915	3.37683	34.3225	2.07633e-05	0.000183345
ENSCAFG00845025355	PBX1	PBX homeobox 1 [Source:HGNC Symbol;Acc:HGNC:8632]	1.25674	0.0409527	9.79198	0.0060423	0.0170045
ENSCAFG00845003133	HHAT	hedgehog acyltransferase [Source:HGNC Symbol;Acc:HGNC:18270]	1.25566	-0.829147	10.9488	0.00409661	0.0123737
ENSCAFG00845002159	0	0	1.25451	1.51236	28.0933	5.64906e-05	0.000392125
ENSCAFG00845017998	CLIC2	chloride intracellular channel 2 [Source:NCBI gene (formerly Entrezgene);Acc:492270]	1.25371	2.39981	78.821	7.80563e-08	3.94415e-06
ENSCAFG00845014377	NECTIN1	nectin cell adhesion molecule 1 [Source:NCBI gene (formerly Entrezgene);Acc:489363]	1.25358	-0.101993	12.7774	0.00229798	0.0076534
ENSCAFG00845020354	CISH	cytokine inducible SH2 containing protein [Source:HGNC Symbol;Acc:HGNC:1984]	1.25194	7.53481	141.393	1.00498e-09	3.27074e-07
ENSCAFG00845018929	ADHFE1	alcohol dehydrogenase iron containing 1 [Source:HGNC Symbol;Acc:HGNC:16354]	1.25087	1.80846	39.2022	8.15461e-06	9.13666e-05
ENSCAFG00845003689	CRMP1	collapsin response mediator protein 1 [Source:HGNC Symbol;Acc:HGNC:2365]	1.25075	3.00969	30.4831	3.77215e-05	0.000285102
ENSCAFG00845028503	PANK1	pantothenate kinase 1 [Source:VGNC Symbol;Acc:VGNC:111619]	-1.24997	2.09401	51.4374	1.45828e-06	2.82958e-05
ENSCAFG00845012991	SLC25A27	solute carrier family 25 member 27 [Source:NCBI gene (formerly Entrezgene);Acc:609887]	1.24943	3.94232	51.5632	1.474e-06	2.85174e-05
ENSCAFG00845030680	DNALI1	dynein axonemal light intermediate chain 1 [Source:HGNC Symbol;Acc:HGNC:14353]	1.24917	0.995474	10.6596	0.00457447	0.0135919
ENSCAFG00845011562	GDPD5	glycerophosphodiester phosphodiesterase domain containing 5 [Source:HGNC Symbol;Acc:HGNC:28804]	1.24813	1.22694	29.1167	4.63472e-05	0.000334668
ENSCAFG00845015106	0	0	1.24729	-0.0685786	10.0726	0.00548897	0.0157717
ENSCAFG00845004575	KIAA0513	KIAA0513 [Source:HGNC Symbol;Acc:HGNC:29058]	1.24715	3.86372	70.324	1.74825e-07	6.68666e-06
ENSCAFG00845003495	MVD	mevalonate diphosphate decarboxylase [Source:HGNC Symbol;Acc:HGNC:7529]	-1.24569	6.75201	63.0166	9.63458e-07	2.13117e-05
ENSCAFG00845003207	KCNH1	potassium voltage-gated channel subfamily H member 1 [Source:HGNC Symbol;Acc:HGNC:6250]	-1.24295	-0.549428	8.61858	0.0091493	0.0238659
ENSCAFG00845027818	FAM214A	atos homolog A [Source:HGNC Symbol;Acc:HGNC:25609]	1.24277	5.92395	40.2211	1.72604e-05	0.000159638
ENSCAFG00845023683	CGN	cingulin [Source:NCBI gene (formerly Entrezgene);Acc:483198]	1.23783	0.0172723	12.2767	0.00268118	0.00871104
ENSCAFG00845010301	FGR	FGR proto-oncogene, Src family tyrosine kinase [Source:HGNC Symbol;Acc:HGNC:3697]	1.23776	0.93034	25.2417	0.000100607	0.000607488
ENSCAFG00845004605	CRISPLD2	cysteine rich secretory protein LCCL domain containing 2 [Source:HGNC Symbol;Acc:HGNC:25248]	-1.23716	-0.740667	8.53663	0.00942629	0.0244969
ENSCAFG00845027590	CLSTN2	calsyntenin 2 [Source:HGNC Symbol;Acc:HGNC:17448]	1.23681	2.18799	46.4688	2.81532e-06	4.39588e-05
ENSCAFG00845008286	0	0	1.23612	3.27939	77.4942	8.80987e-08	4.2211e-06
ENSCAFG00845009739	0	0	1.2351	0.228749	27.4679	6.39006e-05	0.000430404
ENSCAFG00845030373	TNNC1	troponin C1, slow skeletal and cardiac type [Source:HGNC Symbol;Acc:HGNC:11943]	1.23462	2.02275	40.5709	6.60539e-06	7.91931e-05
ENSCAFG00845014236	ARRDC5	arrestin domain containing 5 [Source:HGNC Symbol;Acc:HGNC:31407]	1.22909	-0.0415099	10.4794	0.0047854	0.0140669
ENSCAFG00845001633	HMGCS1	3-hydroxy-3-methylglutaryl-CoA synthase 1 [Source:HGNC Symbol;Acc:HGNC:5007]	-1.22626	7.4077	46.2215	8.10587e-06	9.10162e-05
ENSCAFG00845000839	PTPRK	protein tyrosine phosphatase receptor type K [Source:HGNC Symbol;Acc:HGNC:9674]	1.22589	2.33316	28.9623	4.77379e-05	0.000342289
ENSCAFG00845018403	ICOS	inducible T cell costimulator [Source:NCBI gene (formerly Entrezgene);Acc:403456]	-1.22552	2.93828	39.338	7.98408e-06	9.02596e-05
ENSCAFG00845020352	SPINK4	serine peptidase inhibitor Kazal type 4 [Source:HGNC Symbol;Acc:HGNC:16646]	1.22467	0.143992	11.6097	0.00330817	0.0103418
ENSCAFG00845021780	CMTM6	CKLF like MARVEL transmembrane domain containing 6 [Source:HGNC Symbol;Acc:HGNC:19177]	1.22383	5.68474	200.518	6.48985e-11	1.07667e-07
ENSCAFG00845015409	CABLES1	Cdk5 and Abl enzyme substrate 1 [Source:HGNC Symbol;Acc:HGNC:25097]	-1.22061	2.58747	69.0724	1.98192e-07	7.28643e-06
ENSCAFG00845012622	0	0	1.22001	3.73604	73.1574	1.32475e-07	5.47991e-06
ENSCAFG00845008523	PROCA1	protein interacting with cyclin A1 [Source:HGNC Symbol;Acc:HGNC:28600]	1.2178	0.75081	16.1107	0.000881238	0.00351174
ENSCAFG00845014481	RILP	Rab interacting lysosomal protein [Source:HGNC Symbol;Acc:HGNC:30266]	1.21638	-0.409361	7.84875	0.0121648	0.0301328
ENSCAFG00845028794	NEK11	NIMA related kinase 11 [Source:HGNC Symbol;Acc:HGNC:18593]	1.21486	-0.236381	13.3723	0.0019204	0.00662386
ENSCAFG00845020550	0	0	-1.21334	0.45973	14.3338	0.00144851	0.00529751
ENSCAFG00845008725	0	0	1.2108	0.657556	10.5495	0.00467473	0.0138335
ENSCAFG00845001954	0	0	1.21016	0.0866708	17.5074	0.000608279	0.0025867
ENSCAFG00845010238	ST3GAL1	ST3 beta-galactoside alpha-2,3-sialyltransferase 1 [Source:HGNC Symbol;Acc:HGNC:10862]	1.20952	6.68621	213.04	4.00351e-11	9.94063e-08
ENSCAFG00845013487	EFNA3	ephrin A3 [Source:VGNC Symbol;Acc:VGNC:111482]	1.20635	1.93457	25.898	8.77829e-05	0.000551335
ENSCAFG00845007615	SLC16A7	solute carrier family 16 member 7 [Source:HGNC Symbol;Acc:HGNC:10928]	1.2059	3.35041	55.6583	8.65521e-07	1.99431e-05
ENSCAFG00845015859	MYO5B	myosin VB [Source:HGNC Symbol;Acc:HGNC:7603]	1.19899	0.470375	14.6339	0.00132905	0.00494509
ENSCAFG00845003905	PTCH1	patched 1 [Source:HGNC Symbol;Acc:HGNC:9585]	1.19821	2.69659	33.8852	1.94987e-05	0.000174033
ENSCAFG00845016093	GSN	gelsolin [Source:HGNC Symbol;Acc:HGNC:4620]	1.19686	4.92975	43.0597	7.37606e-06	8.54232e-05
ENSCAFG00845028449	0	0	1.19648	-0.883565	6.3623	0.0217863	0.0485228
ENSCAFG00845000550	MESP2	mesoderm posterior bHLH transcription factor 2 [Source:HGNC Symbol;Acc:HGNC:29659]	-1.19354	2.07811	46.8723	2.66373e-06	4.23733e-05
ENSCAFG00845023460	CCDC136	coiled-coil domain containing 136 [Source:HGNC Symbol;Acc:HGNC:22225]	1.19112	1.21156	18.9346	0.000423356	0.00192226
ENSCAFG00845014956	0	0	1.18843	0.434131	18.5904	0.000461365	0.00206587
ENSCAFG00845003749	ATF3	activating transcription factor 3 [Source:HGNC Symbol;Acc:HGNC:785]	1.18821	3.03641	42.7244	4.79011e-06	6.41517e-05
ENSCAFG00845001465	U2AF1L4	U2 small nuclear RNA auxiliary factor 1 like 4 [Source:HGNC Symbol;Acc:HGNC:23020]	1.18671	5.65818	89.3917	3.27994e-08	2.39184e-06
ENSCAFG00845005165	C8G	complement C8 gamma chain [Source:HGNC Symbol;Acc:HGNC:1354]	1.18616	1.84269	38.4547	9.16957e-06	9.99167e-05
ENSCAFG00845027558	HEPH	hephaestin [Source:HGNC Symbol;Acc:HGNC:4866]	1.18106	2.2123	26.5742	7.6449e-05	0.000494219
ENSCAFG00845023192	SREBF1	sterol regulatory element binding transcription factor 1 [Source:NCBI gene (formerly Entrezgene);Acc:403475]	-1.17974	8.2676	24.4543	0.00026176	0.00130752
ENSCAFG00845012386	SGCA	sarcoglycan alpha [Source:HGNC Symbol;Acc:HGNC:10805]	1.1787	2.09136	62.6172	3.90362e-07	1.1884e-05
ENSCAFG00845010805	NEK6	NIMA related kinase 6 [Source:HGNC Symbol;Acc:HGNC:7749]	1.17866	5.07928	141.202	1.01553e-09	3.27074e-07
ENSCAFG00845020234	0	0	1.17849	2.37973	34.4949	1.75618e-05	0.000161762
ENSCAFG00845024875	0	0	1.17718	4.47699	82.1704	5.79334e-08	3.26844e-06
ENSCAFG00845017453	0	0	1.17584	1.96821	20.4938	0.000289872	0.00142067
ENSCAFG00845003626	NID2	nidogen 2 [Source:HGNC Symbol;Acc:HGNC:13389]	-1.17303	4.32773	51.3948	1.50584e-06	2.86737e-05
ENSCAFG00845011064	0	0	1.17243	-0.693657	8.0731	0.0111833	0.0281108
ENSCAFG00845022708	TNS2	tensin 2 [Source:HGNC Symbol;Acc:HGNC:19737]	1.17157	4.86549	33.6232	3.54587e-05	0.000272028
ENSCAFG00845028236	GRK7	G protein-coupled receptor kinase 7 [Source:HGNC Symbol;Acc:HGNC:17031]	1.17113	0.350817	16.1277	0.000877168	0.00349918
ENSCAFG00845000042	ALDH1A1	aldehyde dehydrogenase 1 family member A1 [Source:NCBI gene (formerly Entrezgene);Acc:476323]	-1.1707	0.132112	8.40506	0.00989105	0.0255149
ENSCAFG00845024762	GLDC	glycine decarboxylase [Source:HGNC Symbol;Acc:HGNC:4313]	-1.16929	2.38084	31.18	3.1521e-05	0.000248264
ENSCAFG00845001845	YPEL3	yippee like 3 [Source:HGNC Symbol;Acc:HGNC:18327]	1.16701	6.3056	60.6196	9.22482e-07	2.08217e-05
ENSCAFG00845010145	PDLIM4	PDZ and LIM domain 4 [Source:HGNC Symbol;Acc:HGNC:16501]	1.16685	-0.477557	9.3804	0.00697133	0.0190623
ENSCAFG00845002335	SLC16A9	solute carrier family 16 member 9 [Source:HGNC Symbol;Acc:HGNC:23520]	1.16512	3.21812	86.1447	4.12004e-08	2.70301e-06
ENSCAFG00845015902	TEX15	testis expressed 15, meiosis and synapsis associated [Source:HGNC Symbol;Acc:HGNC:11738]	1.16376	1.17116	18.7386	0.000444542	0.00200067
ENSCAFG00845018567	CALCOCO1	calcium binding and coiled-coil domain 1 [Source:HGNC Symbol;Acc:HGNC:29306]	1.16073	5.39245	64.4126	4.39094e-07	1.26964e-05
ENSCAFG00845030319	CXorf58	chromosome X open reading frame 58 [Source:HGNC Symbol;Acc:HGNC:26356]	1.15954	-0.597849	6.91037	0.0174793	0.0404367
ENSCAFG00845001590	TLCD3B	TLC domain containing 3B [Source:HGNC Symbol;Acc:HGNC:25295]	1.15796	0.416945	19.4109	0.000376409	0.00175226
ENSCAFG00845027800	CCDC9B	coiled-coil domain containing 9B [Source:HGNC Symbol;Acc:HGNC:33488]	1.15675	3.53307	29.3763	5.14907e-05	0.000365056
ENSCAFG00845029341	0	0	-1.15399	4.28679	55.4964	8.82505e-07	2.01942e-05
ENSCAFG00845007524	FASN	fatty acid synthase [Source:HGNC Symbol;Acc:HGNC:3594]	-1.1513	9.5151	41.12	1.53314e-05	0.000145581
ENSCAFG00845022928	TESK2	testis associated actin remodelling kinase 2 [Source:HGNC Symbol;Acc:HGNC:11732]	1.14944	5.33366	123.651	2.80754e-09	5.82213e-07
ENSCAFG00845019554	DUSP15	dual specificity phosphatase 15 [Source:HGNC Symbol;Acc:HGNC:16236]	1.1482	-0.48046	11.1418	0.00384648	0.0117388
ENSCAFG00845027490	CYBRD1	cytochrome b reductase 1 [Source:HGNC Symbol;Acc:HGNC:20797]	1.14737	1.07605	21.8026	0.000213621	0.00111227
ENSCAFG00845006129	FAM214B	atos homolog B [Source:HGNC Symbol;Acc:HGNC:25666]	1.14611	4.07554	113.05	5.53082e-09	8.63756e-07
ENSCAFG00845004135	SIDT2	SID1 transmembrane family member 2 [Source:HGNC Symbol;Acc:HGNC:24272]	1.14595	5.91157	78.7155	1.00393e-07	4.62523e-06
ENSCAFG00845025452	FOXP3	forkhead box P3 [Source:NCBI gene (formerly Entrezgene);Acc:491876]	1.14586	1.12105	15.6175	0.00100857	0.00391624
ENSCAFG00845003305	PSTPIP2	proline-serine-threonine phosphatase interacting protein 2 [Source:HGNC Symbol;Acc:HGNC:9581]	1.14534	4.22988	80.0072	7.01515e-08	3.68004e-06
ENSCAFG00845015213	0	0	1.14438	4.45873	58.7689	6.00784e-07	1.59507e-05
ENSCAFG00845004657	KLB	klotho beta [Source:HGNC Symbol;Acc:HGNC:15527]	-1.14323	-0.284992	7.69121	0.0129124	0.0315896
ENSCAFG00845012506	0	0	1.14141	0.512382	9.49731	0.00669201	0.0184616
ENSCAFG00845026042	0	0	1.13906	1.7706	36.4979	1.2564e-05	0.000125093
ENSCAFG00845026994	0	0	1.1385	0.183079	11.2857	0.00367112	0.0112932
ENSCAFG00845014841	0	0	1.13757	2.84783	33.3754	2.1302e-05	0.000186614
ENSCAFG00845025821	RASL11A	RAS like family 11 member A [Source:HGNC Symbol;Acc:HGNC:23802]	-1.13714	2.95043	74.8361	1.12864e-07	5.01366e-06
ENSCAFG00845009926	SLC10A4	solute carrier family 10 member 4 [Source:HGNC Symbol;Acc:HGNC:22980]	-1.13662	2.6212	76.9169	9.29122e-08	4.37281e-06
ENSCAFG00845004631	C11orf71	chromosome 11 open reading frame 71 [Source:HGNC Symbol;Acc:HGNC:25937]	1.13659	1.33125	14.7047	0.00130251	0.00486544
ENSCAFG00845011221	0	0	1.13572	1.53047	21.4018	0.00023428	0.00119133
ENSCAFG00845002169	0	0	1.13496	0.131731	11.3979	0.0035405	0.0109686
ENSCAFG00845023902	CREBL2	cAMP responsive element binding protein like 2 [Source:HGNC Symbol;Acc:HGNC:2350]	1.1344	5.04111	100.886	1.29439e-08	1.41977e-06
ENSCAFG00845018325	TMEM86A	transmembrane protein 86A [Source:HGNC Symbol;Acc:HGNC:26890]	1.13371	2.89386	58.4798	6.21118e-07	1.63237e-05
ENSCAFG00845021255	NSDHL	NAD(P) dependent steroid dehydrogenase-like [Source:HGNC Symbol;Acc:HGNC:13398]	-1.1325	4.63685	77.5832	8.7382e-08	4.21722e-06
ENSCAFG00845016103	HID1	HID1 domain containing [Source:HGNC Symbol;Acc:HGNC:15736]	1.13207	3.3086	118.149	3.96504e-09	7.11136e-07
ENSCAFG00845007491	PROK2	prokineticin 2 [Source:HGNC Symbol;Acc:HGNC:18455]	-1.13132	0.80432	10.0871	0.00546202	0.0157113
ENSCAFG00845006386	SLC35D3	solute carrier family 35 member D3 [Source:HGNC Symbol;Acc:HGNC:15621]	-1.13076	0.930578	20.6948	0.000276398	0.00136573
ENSCAFG00845016204	SLC38A8	solute carrier family 38 member 8 [Source:HGNC Symbol;Acc:HGNC:32434]	1.12949	6.36439	89.8032	3.52099e-08	2.48957e-06
ENSCAFG00845022357	CD44	CD44 molecule (IN blood group) [Source:HGNC Symbol;Acc:HGNC:1681]	1.12925	2.37098	40.8394	6.34173e-06	7.76045e-05
ENSCAFG00845018552	0	0	-1.12912	1.83354	19.2193	0.000394549	0.00181758
ENSCAFG00845003342	INCA1	inhibitor of CDK, cyclin A1 interacting protein 1 [Source:HGNC Symbol;Acc:HGNC:32224]	1.12852	2.79059	52.9241	1.20908e-06	2.47257e-05
ENSCAFG00845005896	ANGEL1	angel homolog 1 [Source:HGNC Symbol;Acc:HGNC:19961]	1.12839	4.01923	100.127	1.36892e-08	1.46519e-06
ENSCAFG00845002689	0	0	1.12689	0.183363	9.18613	0.00746507	0.0202032
ENSCAFG00845014147	RADIL	Rap associating with DIL domain [Source:HGNC Symbol;Acc:HGNC:22226]	1.12664	-0.243222	9.66011	0.00632382	0.0176212
ENSCAFG00845022711	KLHL24	kelch like family member 24 [Source:HGNC Symbol;Acc:HGNC:25947]	1.12653	5.63895	57.1934	1.27928e-06	2.58034e-05
ENSCAFG00845011187	SLC41A3	0	1.12607	3.30913	81.0799	6.37664e-08	3.48275e-06
ENSCAFG00845019257	MTURN	maturin, neural progenitor differentiation regulator homolog [Source:HGNC Symbol;Acc:HGNC:25457]	1.12476	3.67607	87.6183	3.64316e-08	2.50858e-06
ENSCAFG00845011828	LY6G6F	lymphocyte antigen 6 family member G6F [Source:VGNC Symbol;Acc:VGNC:110586]	1.12451	0.565185	13.3877	0.00191159	0.0066052
ENSCAFG00845018972	LINGO2	leucine rich repeat and Ig domain containing 2 [Source:HGNC Symbol;Acc:HGNC:21207]	-1.12433	1.08325	24.9047	0.000107998	0.000640748
ENSCAFG00845002030	IL2RA	interleukin 2 receptor subunit alpha [Source:NCBI gene (formerly Entrezgene);Acc:403870]	1.12409	4.9931	105.563	9.2412e-09	1.16809e-06
ENSCAFG00845019440	EPOR	erythropoietin receptor [Source:NCBI gene (formerly Entrezgene);Acc:484943]	1.12375	7.15256	120.376	3.44214e-09	6.62236e-07
ENSCAFG00845028136	FCER2	Fc epsilon receptor II [Source:HGNC Symbol;Acc:HGNC:3612]	1.1221	8.42251	140.854	1.03504e-09	3.27074e-07
ENSCAFG00845013203	DHCR7	7-dehydrocholesterol reductase [Source:HGNC Symbol;Acc:HGNC:2860]	-1.11871	6.03591	56.0597	1.50393e-06	2.86737e-05
ENSCAFG00845031100	GPC3	glypican 3 [Source:HGNC Symbol;Acc:HGNC:4451]	1.11857	-0.532262	9.20586	0.00741316	0.0201009
ENSCAFG00845004060	CCNF	cyclin F [Source:HGNC Symbol;Acc:HGNC:1591]	-1.11853	6.63449	68.206	4.17204e-07	1.22503e-05
ENSCAFG00845010910	ANGPT1	angiopoietin 1 [Source:NCBI gene (formerly Entrezgene);Acc:403656]	-1.11709	2.64388	32.8672	2.32877e-05	0.000199383
ENSCAFG00845030814	FAM43A	family with sequence similarity 43 member A [Source:HGNC Symbol;Acc:HGNC:26888]	-1.11488	0.328721	12.8396	0.00225485	0.00752674
ENSCAFG00845013532	TRMT9B	0	1.11477	1.48536	31.2194	3.12953e-05	0.000247086
ENSCAFG00845007246	SLC16A3	solute carrier family 16 member 3 [Source:HGNC Symbol;Acc:HGNC:10924]	1.11168	-0.126065	7.13102	0.0160255	0.0377446
ENSCAFG00845011721	YPEL5	yippee like 5 [Source:HGNC Symbol;Acc:HGNC:18329]	1.1114	5.06598	110.685	6.48328e-09	9.28905e-07
ENSCAFG00845006860	0	0	1.11109	0.462186	12.5782	0.00244256	0.00805208
ENSCAFG00845025764	CATSPER2	cation channel sperm associated 2 [Source:HGNC Symbol;Acc:HGNC:18810]	1.10764	1.3694	10.7572	0.00438441	0.0131117
ENSCAFG00845004382	ABCA3	ATP binding cassette subfamily A member 3 [Source:HGNC Symbol;Acc:HGNC:33]	1.10514	7.05012	181.955	1.40183e-10	1.30828e-07
ENSCAFG00845001570	PLK1	polo like kinase 1 [Source:HGNC Symbol;Acc:HGNC:9077]	-1.10374	7.4148	61.6622	8.284e-07	1.94615e-05
ENSCAFG00845018197	SNX32	sorting nexin 32 [Source:HGNC Symbol;Acc:HGNC:26423]	1.10359	2.82526	67.3009	2.37458e-07	8.31541e-06
ENSCAFG00845010016	GTSE1	G2 and S-phase expressed 1 [Source:HGNC Symbol;Acc:HGNC:13698]	-1.10282	6.5184	62.0903	7.92945e-07	1.8857e-05
ENSCAFG00845016873	STOM	stomatin [Source:NCBI gene (formerly Entrezgene);Acc:612719]	1.10206	4.0935	118.216	3.9481e-09	7.11136e-07
ENSCAFG00845004695	MEAK7	MTOR associated protein, eak-7 homolog [Source:HGNC Symbol;Acc:HGNC:29325]	1.10122	3.43881	50.3719	1.67217e-06	3.06533e-05
ENSCAFG00845028004	0	0	-1.10054	-0.53184	7.81002	0.012344	0.0304572
ENSCAFG00845011524	TRPM5	transient receptor potential cation channel subfamily M member 5 [Source:HGNC Symbol;Acc:HGNC:14323]	1.10054	0.656101	12.14	0.00279796	0.00900667
ENSCAFG00845001429	IGFLR1	IGF like family receptor 1 [Source:HGNC Symbol;Acc:HGNC:23620]	1.09951	6.58111	87.8074	4.13742e-08	2.70301e-06
ENSCAFG00845000599	PPP1R15A	protein phosphatase 1 regulatory subunit 15A [Source:HGNC Symbol;Acc:HGNC:14375]	1.0971	3.90841	62.7877	3.83164e-07	1.17716e-05
ENSCAFG00845007120	MSMO1	methylsterol monooxygenase 1 [Source:NCBI gene (formerly Entrezgene);Acc:475491]	-1.09647	6.15101	42.3498	1.00216e-05	0.00010649
ENSCAFG00845025159	CAPS2	calcyphosine 2 [Source:HGNC Symbol;Acc:HGNC:16471]	1.09556	2.58274	25.8867	8.79885e-05	0.000552144
ENSCAFG00845002349	0	0	-1.09544	-0.487778	6.79008	0.0183347	0.0420273
ENSCAFG00845015894	H1-5	0	-1.09538	0.501711	11.9857	0.00293664	0.00937577
ENSCAFG00845008045	CSF2RB	colony stimulating factor 2 receptor subunit beta [Source:HGNC Symbol;Acc:HGNC:2436]	1.09534	8.34584	178.015	1.66615e-10	1.37684e-07
ENSCAFG00845012354	CD109	CD109 molecule [Source:HGNC Symbol;Acc:HGNC:21685]	-1.09491	2.48978	48.7109	2.07915e-06	3.57442e-05
ENSCAFG00845027026	SLC25A19	solute carrier family 25 member 19 [Source:HGNC Symbol;Acc:HGNC:14409]	-1.09301	5.67457	66.4816	3.20055e-07	1.04112e-05
ENSCAFG00845029433	0	0	1.09275	-0.503353	6.96924	0.0170774	0.0397326
ENSCAFG00845025475	HJURP	Holliday junction recognition protein [Source:HGNC Symbol;Acc:HGNC:25444]	-1.09211	6.2625	86.5192	4.15472e-08	2.70301e-06
ENSCAFG00845001724	CD79A	CD79a molecule [Source:NCBI gene (formerly Entrezgene);Acc:484483]	1.09204	5.80213	89.6644	3.07994e-08	2.29646e-06
ENSCAFG00845006657	ME3	malic enzyme 3 [Source:HGNC Symbol;Acc:HGNC:6985]	1.09155	1.361	12.5717	0.00244741	0.00806006
ENSCAFG00845000828	PRR19	proline rich 19 [Source:HGNC Symbol;Acc:HGNC:33728]	1.09013	1.82779	24.1485	0.000126896	0.0007275
ENSCAFG00845016813	GARIN5A	golgi associated RAB2 interactor 5A [Source:HGNC Symbol;Acc:HGNC:25107]	1.08901	2.79271	66.309	2.63191e-07	8.91088e-06
ENSCAFG00845005305	0	0	1.08889	3.67512	40.3651	6.81569e-06	8.06532e-05
ENSCAFG00845009769	NDRG1	N-myc downstream regulated 1 [Source:NCBI gene (formerly Entrezgene);Acc:482049]	1.0885	5.34616	29.3822	8.65927e-05	0.00054625
ENSCAFG00845010365	SHMT2	serine hydroxymethyltransferase 2 [Source:HGNC Symbol;Acc:HGNC:10852]	-1.08828	8.22379	83.3875	7.08599e-08	3.68805e-06
ENSCAFG00845006671	CRACR2B	calcium release activated channel regulator 2B [Source:HGNC Symbol;Acc:HGNC:28703]	1.08721	1.9363	43.4399	4.31633e-06	5.98038e-05
ENSCAFG00845027595	CD96	CD96 molecule [Source:HGNC Symbol;Acc:HGNC:16892]	1.08552	0.0998459	9.46636	0.00676471	0.0186191
ENSCAFG00845011849	HMGCR	3-hydroxy-3-methylglutaryl-CoA reductase [Source:HGNC Symbol;Acc:HGNC:5006]	-1.08544	7.3986	63.1676	7.11055e-07	1.7556e-05
ENSCAFG00845011919	CTNNAL1	catenin alpha like 1 [Source:HGNC Symbol;Acc:HGNC:2512]	1.0844	4.95172	59.3235	5.81013e-07	1.55086e-05
ENSCAFG00845022196	ASNS	0	-1.08272	5.9139	95.9226	1.87899e-08	1.7941e-06
ENSCAFG00845002871	MIPOL1	mirror-image polydactyly 1 [Source:HGNC Symbol;Acc:HGNC:21460]	1.082	0.0685809	10.9049	0.00415604	0.0125219
ENSCAFG00845015524	0	0	1.08134	6.98281	155.253	4.86744e-10	2.01877e-07
ENSCAFG00845009110	0	0	-1.08096	0.0677347	8.35014	0.0100927	0.0259091
ENSCAFG00845006897	E2F7	E2F transcription factor 7 [Source:HGNC Symbol;Acc:HGNC:23820]	-1.0791	5.89062	103.346	1.0824e-08	1.28265e-06
ENSCAFG00845016855	CIART	circadian associated repressor of transcription [Source:HGNC Symbol;Acc:HGNC:25200]	1.0772	4.40937	35.0577	2.18131e-05	0.000189714
ENSCAFG00845016635	RADX	RPA1 related single stranded DNA binding protein, X-linked [Source:HGNC Symbol;Acc:HGNC:25486]	-1.07398	2.03207	52.0748	1.34502e-06	2.66015e-05
ENSCAFG00845011748	HIVEP2	HIVEP zinc finger 2 [Source:HGNC Symbol;Acc:HGNC:4921]	1.07305	3.57192	28.1327	6.18788e-05	0.000420079
ENSCAFG00845008666	PPIC	peptidylprolyl isomerase C [Source:HGNC Symbol;Acc:HGNC:9256]	1.07277	4.25443	57.922	6.62557e-07	1.68135e-05
ENSCAFG00845001092	UPK2	uroplakin 2 [Source:HGNC Symbol;Acc:HGNC:12579]	1.07101	0.532574	17.5443	0.00060248	0.0025678
ENSCAFG00845013441	TTC39C	tetratricopeptide repeat domain 39C [Source:HGNC Symbol;Acc:HGNC:26595]	-1.07081	1.398	24.9265	0.000107502	0.000638376
ENSCAFG00845019241	CTSS	cathepsin S [Source:VGNC Symbol;Acc:VGNC:39715]	1.07049	3.38219	39.7975	7.4358e-06	8.58156e-05
ENSCAFG00845010620	0	0	1.07036	-0.0993239	10.5147	0.00472935	0.0139577
ENSCAFG00845030505	PDZRN4	PDZ domain containing ring finger 4 [Source:HGNC Symbol;Acc:HGNC:30552]	-1.0701	2.71309	36.0594	1.35045e-05	0.000131982
ENSCAFG00845018336	ACE	angiotensin I converting enzyme [Source:HGNC Symbol;Acc:HGNC:2707]	1.0678	5.82632	84.6816	4.66355e-08	2.87882e-06
ENSCAFG00845003039	PTGFR	prostaglandin F receptor [Source:NCBI gene (formerly Entrezgene);Acc:479981]	1.06715	1.38197	14.6099	0.00133818	0.00497349
ENSCAFG00845016721	CSDC2	cold shock domain containing C2 [Source:HGNC Symbol;Acc:HGNC:30359]	1.06461	0.37098	10.4093	0.00489901	0.0143468
ENSCAFG00845022796	PIK3IP1	phosphoinositide-3-kinase interacting protein 1 [Source:HGNC Symbol;Acc:HGNC:24942]	1.06436	5.5646	46.3522	4.7766e-06	6.41002e-05
ENSCAFG00845020078	ATF5	activating transcription factor 5 [Source:HGNC Symbol;Acc:HGNC:790]	1.06423	3.73349	78.102	8.33298e-08	4.06205e-06
ENSCAFG00845015903	PDE1B	phosphodiesterase 1B [Source:HGNC Symbol;Acc:HGNC:8775]	1.06127	4.51928	30.0996	5.42399e-05	0.00038008
ENSCAFG00845022861	APEX1	apurinic/apyrimidinic endodeoxyribonuclease 1 [Source:NCBI gene (formerly Entrezgene);Acc:482558]	-1.05933	9.11765	101.476	1.23965e-08	1.39429e-06
ENSCAFG00845015082	ARHGAP29	Rho GTPase activating protein 29 [Source:HGNC Symbol;Acc:HGNC:30207]	1.05871	2.12732	18.5819	0.000462345	0.00206873
ENSCAFG00845024412	FLT3	fms related receptor tyrosine kinase 3 [Source:NCBI gene (formerly Entrezgene);Acc:486025]	1.05697	1.34263	19.9318	0.000331626	0.00158721
ENSCAFG00845011384	GPT	0	1.05651	4.59708	62.2845	4.04846e-07	1.20509e-05
ENSCAFG00845004410	SGPL1	sphingosine-1-phosphate lyase 1 [Source:HGNC Symbol;Acc:HGNC:10817]	1.05621	4.71681	36.6042	1.82187e-05	0.000165729
ENSCAFG00845029377	LPL	0	-1.05577	1.65464	31.7815	2.82612e-05	0.000229408
ENSCAFG00845014439	MATN4	matrilin 4 [Source:HGNC Symbol;Acc:HGNC:6910]	-1.05521	-0.456062	6.9662	0.0170978	0.039769
ENSCAFG00845011071	ACLY	ATP citrate lyase [Source:HGNC Symbol;Acc:HGNC:115]	-1.05518	8.27017	64.2791	6.10938e-07	1.61521e-05
ENSCAFG00845005191	FOSB	FosB proto-onco, AP-1 transcription factor subunit [Source:NCBI gene (formerly Entrezgene);Acc:484445]	1.05507	4.59266	23.1515	0.00024093	0.00121981
ENSCAFG00845023806	PSD	pleckstrin and Sec7 domain containing [Source:HGNC Symbol;Acc:HGNC:9507]	1.05395	4.5925	75.7057	1.03996e-07	4.72682e-06
ENSCAFG00845026622	CCNO	cyclin O [Source:HGNC Symbol;Acc:HGNC:18576]	-1.05258	2.01882	39.6808	7.5709e-06	8.66963e-05
ENSCAFG00845020301	PTPRB	protein tyrosine phosphatase receptor type B [Source:HGNC Symbol;Acc:HGNC:9665]	1.05241	3.89647	43.4545	4.30722e-06	5.97964e-05
ENSCAFG00845015545	PODXL	podocalyxin like [Source:NCBI gene (formerly Entrezgene);Acc:482252]	1.05157	5.88945	133.579	1.55638e-09	4.13126e-07
ENSCAFG00845015140	NME1	non-metastatic cells 1, protein (NM23A) expressed in [Source:NCBI gene (formerly Entrezgene);Acc:480558]	-1.05036	7.09215	100.609	1.32104e-08	1.43712e-06
ENSCAFG00845002498	CD34	CD34 molecule [Source:VGNC Symbol;Acc:VGNC:38950]	1.04885	6.82049	20.8999	0.00047873	0.00212997
ENSCAFG00845009051	CITED4	Cbp/p300 interacting transactivator with Glu/Asp rich carboxy-terminal domain 4 [Source:HGNC Symbol;Acc:HGNC:18696]	-1.04794	3.76669	32.4588	2.54755e-05	0.000212381
ENSCAFG00845015471	CXCL13	C-X-C motif chemokine ligand 13 [Source:HGNC Symbol;Acc:HGNC:10639]	1.04781	2.25586	17.8472	0.000557184	0.00240956
ENSCAFG00845030771	OSCP1	organic solute carrier partner 1 [Source:HGNC Symbol;Acc:HGNC:29971]	1.04715	2.49714	37.938	9.95358e-06	0.000106022
ENSCAFG00845029985	BHLHE22	basic helix-loop-helix family member e22 [Source:HGNC Symbol;Acc:HGNC:11963]	-1.04633	0.38209	7.37587	0.0145706	0.0348497
ENSCAFG00845000504	0	0	-1.04558	6.29697	48.3119	3.72918e-06	5.39735e-05
ENSCAFG00845008645	BRPF3	bromodomain and PHD finger containing 3 [Source:HGNC Symbol;Acc:HGNC:14256]	1.04507	5.53767	81.1727	6.32454e-08	3.46857e-06
ENSCAFG00845005026	DCDC2B	doublecortin domain containing 2B [Source:HGNC Symbol;Acc:HGNC:32576]	1.04458	0.397342	15.2159	0.00112758	0.00429294
ENSCAFG00845027540	CERKL	ceramide kinase like [Source:HGNC Symbol;Acc:HGNC:21699]	1.04267	1.39791	13.9358	0.00162596	0.00579788
ENSCAFG00845025017	0	0	1.04112	0.0262691	7.88215	0.0120127	0.0298396
ENSCAFG00845009944	PRR7	proline rich 7, synaptic [Source:HGNC Symbol;Acc:HGNC:28130]	1.04101	2.53332	29.735	4.12148e-05	0.000304573
ENSCAFG00845021015	PDK4	pyruvate dehydrogenase kinase 4 [Source:HGNC Symbol;Acc:HGNC:8812]	1.04042	1.27264	9.94825	0.00572679	0.0162823
ENSCAFG00845011816	DAGLA	diacylglycerol lipase alpha [Source:HGNC Symbol;Acc:HGNC:1165]	1.03941	0.180779	10.787	0.00432062	0.0129414
ENSCAFG00845017424	CD6	CD6 molecule [Source:HGNC Symbol;Acc:HGNC:1691]	1.03867	0.97424	19.8355	0.000339427	0.00161581
ENSCAFG00845024135	PARP15	poly(ADP-ribose) polymerase family member 15 [Source:HGNC Symbol;Acc:HGNC:26876]	1.0383	5.02179	80.881	6.48998e-08	3.48985e-06
ENSCAFG00845030582	PROS1	protein S [Source:HGNC Symbol;Acc:HGNC:9456]	1.0372	0.395297	7.88445	0.0120023	0.0298193
ENSCAFG00845016064	ACAA2	acetyl-CoA acyltransferase 2 [Source:HGNC Symbol;Acc:HGNC:83]	1.03664	6.85637	113.048	5.53189e-09	8.63756e-07
ENSCAFG00845020056	0	0	-1.03611	0.145293	11.4892	0.00343815	0.010699
ENSCAFG00845013836	0	0	1.03592	4.62346	95.0297	2.0128e-08	1.81186e-06
ENSCAFG00845000986	SEZ6L2	seizure related 6 homolog like 2 [Source:HGNC Symbol;Acc:HGNC:30844]	1.03545	1.05941	15.27	0.00111066	0.00423704
ENSCAFG00845001054	0	0	1.03522	1.00231	15.9469	0.000921397	0.00363627
ENSCAFG00845006236	PLCD3	phospholipase C delta 3 [Source:HGNC Symbol;Acc:HGNC:9061]	1.03435	0.671123	14.4789	0.00138932	0.00512337
ENSCAFG00845015005	NTRK1	neurotrophic receptor tyrosine kinase 1 [Source:HGNC Symbol;Acc:HGNC:8031]	1.03426	2.42684	36.8682	1.18263e-05	0.000120552
ENSCAFG00845017182	HAND2	heart and neural crest derivatives expressed 2 [Source:HGNC Symbol;Acc:HGNC:4808]	-1.03322	0.206074	11.9917	0.00293109	0.00936481
ENSCAFG00845021435	IRF5	interferon regulatory factor 5 [Source:HGNC Symbol;Acc:HGNC:6120]	1.0329	3.00054	11.4235	0.00413752	0.0124803
ENSCAFG00845017537	SLC16A11	solute carrier family 16 member 11 [Source:HGNC Symbol;Acc:HGNC:23093]	1.03197	1.1107	19.0694	0.000409436	0.00187187
ENSCAFG00845028435	CAMK2D	calcium/calmodulin dependent protein kinase II delta [Source:HGNC Symbol;Acc:HGNC:1462]	1.03109	4.88989	82.2086	5.774e-08	3.26844e-06
ENSCAFG00845029710	TMEM38A	transmembrane protein 38A [Source:HGNC Symbol;Acc:HGNC:28462]	1.03086	3.42011	53.1289	1.17864e-06	2.45449e-05
ENSCAFG00845029722	ADAMTS20	ADAM metallopeptidase with thrombospondin type 1 motif 20 [Source:HGNC Symbol;Acc:HGNC:17178]	-1.02985	2.61039	71.7318	1.52146e-07	6.10056e-06
ENSCAFG00845015983	0	0	-1.02962	0.536077	8.40298	0.00989859	0.0255294
ENSCAFG00845018646	ID1	inhibitor of DNA binding 1 [Source:HGNC Symbol;Acc:HGNC:5360]	-1.02946	1.67538	21.6186	0.000222839	0.00114455
ENSCAFG00845001634	DNAAF3	dynein axonemal assembly factor 3 [Source:HGNC Symbol;Acc:HGNC:30492]	1.02851	3.1093	51.6552	1.41842e-06	2.76435e-05
ENSCAFG00845014848	TK1	thymidine kinase 1 [Source:HGNC Symbol;Acc:HGNC:11830]	-1.02833	8.70796	34.099	4.09978e-05	0.000303979
ENSCAFG00845010523	CES2	carboxylesterase 2 [Source:HGNC Symbol;Acc:HGNC:1864]	1.02726	1.74936	23.1297	0.00015848	0.000869461
ENSCAFG00845012610	MXD4	MAX dimerization protein 4 [Source:HGNC Symbol;Acc:HGNC:13906]	1.0266	5.47175	62.713	3.98615e-07	1.19831e-05
ENSCAFG00845010051	0	0	1.02564	-0.182078	6.44873	0.0210331	0.04713
ENSCAFG00845015189	FSD1	fibronectin type III and SPRY domain containing 1 [Source:HGNC Symbol;Acc:HGNC:13745]	-1.0245	-0.730526	8.65451	0.00903078	0.0236077
ENSCAFG00845017247	MARCHF10	membrane associated ring-CH-type finger 10 [Source:HGNC Symbol;Acc:HGNC:26655]	1.02412	0.848519	16.6104	0.000770302	0.00314374
ENSCAFG00845011891	TRIM72	tripartite motif containing 72 [Source:HGNC Symbol;Acc:HGNC:32671]	-1.02315	0.528762	14.8545	0.00124826	0.00469451
ENSCAFG00845026336	HBP1	HMG-box transcription factor 1 [Source:HGNC Symbol;Acc:HGNC:23200]	1.02282	4.10513	62.2208	4.0769e-07	1.20509e-05
ENSCAFG00845030786	STK40	serine/threonine kinase 40 [Source:HGNC Symbol;Acc:HGNC:21373]	1.02273	7.02538	110.589	6.52542e-09	9.28905e-07
ENSCAFG00845006449	0	0	1.02203	5.77575	44.1908	6.3358e-06	7.76045e-05
ENSCAFG00845009684	NIPAL1	NIPA like domain containing 1 [Source:HGNC Symbol;Acc:HGNC:27194]	1.022	4.09926	66.6012	2.553e-07	8.73284e-06
ENSCAFG00845019494	COL4A6	collagen type IV alpha 6 chain [Source:HGNC Symbol;Acc:HGNC:2208]	1.02077	3.70708	63.1865	3.66901e-07	1.14786e-05
ENSCAFG00845026055	ELL3	elongation factor for RNA polymerase II 3 [Source:HGNC Symbol;Acc:HGNC:23113]	1.02075	0.591172	16.3628	0.000823171	0.00331768
ENSCAFG00845023225	0	0	1.01975	4.82693	39.2733	1.08883e-05	0.000112986
ENSCAFG00845021694	SPC24	SPC24 component of NDC80 kinetochore complex [Source:HGNC Symbol;Acc:HGNC:26913]	-1.01899	5.22926	45.2436	4.47091e-06	6.11391e-05
ENSCAFG00845014789	TUBA5	tubulin alpha 5 [Source:VGNC Symbol;Acc:VGNC:109312]	-1.01808	5.41111	39.5543	1.20523e-05	0.000122677
ENSCAFG00845003347	PCDHGB1	protocadherin gamma subfamily B, 1 [Source:HGNC Symbol;Acc:HGNC:8708]	1.01781	1.27986	23.6092	0.000142636	0.00079708
ENSCAFG00845008119	WDR97	WD repeat domain 97 [Source:HGNC Symbol;Acc:HGNC:26959]	1.01684	5.30043	40.3893	1.03968e-05	0.000109114
ENSCAFG00845003740	C4orf50	chromosome 4 open reading frame 50 [Source:HGNC Symbol;Acc:HGNC:33766]	1.01594	-0.445094	7.75516	0.0126028	0.0309864
ENSCAFG00845001827	MYBBP1A	MYB binding protein 1a [Source:HGNC Symbol;Acc:HGNC:7546]	-1.01559	8.55042	56.1743	1.485e-06	2.85517e-05
ENSCAFG00845014832	FABP5	0	-1.01455	4.6348	82.2119	5.77232e-08	3.26844e-06
ENSCAFG00845009132	GJA1	gap junction protein alpha 1 [Source:NCBI gene (formerly Entrezgene);Acc:403418]	-1.01423	5.18142	46.7927	3.27577e-06	4.90701e-05
ENSCAFG00845012691	NPTX1	neuronal pentraxin 1 [Source:HGNC Symbol;Acc:HGNC:7952]	1.01282	-0.375461	7.12381	0.0160708	0.0378311
ENSCAFG00845015485	THEG	sperm microtubule associated protein 2 [Source:HGNC Symbol;Acc:HGNC:13706]	1.0128	0.221531	9.49632	0.00669431	0.0184636
ENSCAFG00845002028	0	0	1.01248	-0.230042	12.8534	0.00224539	0.00749895
ENSCAFG00845005182	HMCN1	hemicentin 1 [Source:HGNC Symbol;Acc:HGNC:19194]	-1.01147	0.625593	12.955	0.0021772	0.00731168
ENSCAFG00845000497	H2AX	H2A.X variant histone [Source:HGNC Symbol;Acc:HGNC:4739]	-1.01127	7.06348	33.1171	4.75958e-05	0.000341792
ENSCAFG00845010011	GJA8	gap junction protein alpha 8 [Source:HGNC Symbol;Acc:HGNC:4281]	1.01101	-0.480847	8.29677	0.0102931	0.0263115
ENSCAFG00845011024	EPHX2	epoxide hydrolase 2 [Source:HGNC Symbol;Acc:HGNC:3402]	1.01079	4.32846	63.7733	3.44357e-07	1.09077e-05
ENSCAFG00845004936	TSSK3	testis specific serine kinase 3 [Source:HGNC Symbol;Acc:HGNC:15473]	1.0104	2.56993	25.3048	9.92887e-05	0.000602542
ENSCAFG00845008014	CBLN3	cerebellin 3 precursor [Source:HGNC Symbol;Acc:HGNC:20146]	1.00912	3.69542	66.2081	2.65977e-07	8.98232e-06
ENSCAFG00845017552	NTNG2	netrin G2 [Source:HGNC Symbol;Acc:HGNC:14288]	1.00816	6.09938	94.7987	2.04912e-08	1.81186e-06
ENSCAFG00845019471	ATP2B4	ATPase plasma membrane Ca2+ transporting 4 [Source:HGNC Symbol;Acc:HGNC:817]	1.00625	0.400949	8.80281	0.00855957	0.0226165
ENSCAFG00845010596	IGF2BP1	insulin like growth factor 2 mRNA binding protein 1 [Source:HGNC Symbol;Acc:HGNC:28866]	-1.00592	0.404488	14.5642	0.00135575	0.00502472
ENSCAFG00845027733	0	0	1.00511	3.4572	31.7294	2.85284e-05	0.000230872
ENSCAFG00845017577	SLC25A31	solute carrier family 25 member 31 [Source:HGNC Symbol;Acc:HGNC:25319]	1.00435	0.289455	13.4754	0.00186233	0.00646362
ENSCAFG00845020825	KLHL29	kelch like family member 29 [Source:HGNC Symbol;Acc:HGNC:29404]	1.00373	3.46869	52.3535	1.29862e-06	2.60734e-05
ENSCAFG00845025549	EFR3B	EFR3 homolog B [Source:HGNC Symbol;Acc:HGNC:29155]	1.00238	3.203	73.9062	1.23293e-07	5.27853e-06
ENSCAFG00845011795	DTD2	0	-1.00215	2.49211	29.8179	4.05758e-05	0.000301187
ENSCAFG00845021925	SPAG4	sperm associated antigen 4 [Source:HGNC Symbol;Acc:HGNC:11214]	1.00152	3.23198	51.6876	1.4126e-06	2.76111e-05
ENSCAFG00845011910	FDPS	farnesyl diphosphate synthase [Source:HGNC Symbol;Acc:HGNC:3631]	-0.99968	8.44586	38.5039	1.83482e-05	0.000166565
ENSCAFG00845027235	ATP9A	ATPase phospholipid transporting 9A (putative) [Source:VGNC Symbol;Acc:VGNC:111359]	0.999446	0.9001	9.17861	0.00748495	0.0202446
ENSCAFG00845005428	GM2A	ganglioside GM2 activator [Source:HGNC Symbol;Acc:HGNC:4367]	0.999205	9.01191	66.2033	3.96599e-07	1.19629e-05
ENSCAFG00845015145	IRS1	insulin receptor substrate 1 [Source:HGNC Symbol;Acc:HGNC:6125]	0.99907	4.98902	79.7593	7.17265e-08	3.7041e-06
ENSCAFG00845025082	DNAH2	dynein axonemal heavy chain 2 [Source:HGNC Symbol;Acc:HGNC:2948]	0.996614	-0.139457	11.0832	0.0039205	0.0119205
ENSCAFG00845019628	ABHD16B	abhydrolase domain containing 16B [Source:HGNC Symbol;Acc:HGNC:16128]	0.996374	1.87084	28.1965	5.53625e-05	0.000386112
ENSCAFG00845020348	0	0	0.995655	-0.507816	8.67433	0.00896616	0.0234851
ENSCAFG00845001030	PPP6R1	0	0.995581	0.61948	13.1111	0.00207686	0.00704243
ENSCAFG00845014682	0	0	0.99467	2.53605	40.0382	7.16546e-06	8.34211e-05
ENSCAFG00845020800	TMTC1	transmembrane O-mannosyltransferase targeting cadherins 1 [Source:HGNC Symbol;Acc:HGNC:24099]	0.99319	5.65397	169.118	2.49378e-10	1.41659e-07
ENSCAFG00845026619	CCDC148	coiled-coil domain containing 148 [Source:HGNC Symbol;Acc:HGNC:25191]	0.989621	0.176734	7.94918	0.0117139	0.0292011
ENSCAFG00845008675	GPR146	G protein-coupled receptor 146 [Source:HGNC Symbol;Acc:HGNC:21718]	0.989251	5.39132	47.6845	3.02181e-06	4.65206e-05
ENSCAFG00845004954	0	0	0.988595	1.37065	25.6404	9.25856e-05	0.000571799
ENSCAFG00845028239	OPHN1	0	0.988064	2.00678	30.6274	3.48898e-05	0.000269376
ENSCAFG00845000205	CNKSR3	CNKSR family member 3 [Source:HGNC Symbol;Acc:HGNC:23034]	-0.987987	2.87825	51.2038	1.50242e-06	2.86737e-05
ENSCAFG00845012614	PTGER3	prostaglandin E receptor 3 [Source:VGNC Symbol;Acc:VGNC:110605]	0.987509	7.36291	86.3295	4.05657e-08	2.68526e-06
ENSCAFG00845004805	FBXO27	0	-0.987449	2.50262	23.2637	0.000153863	0.000848297
ENSCAFG00845012093	DDIT3	DNA damage inducible transcript 3 [Source:HGNC Symbol;Acc:HGNC:2726]	0.986152	2.8892	41.5337	5.71288e-06	7.20512e-05
ENSCAFG00845008672	SSPO	SCO-spondin [Source:NCBI gene (formerly Entrezgene);Acc:482788]	0.986083	1.67117	14.7232	0.00129566	0.00484393
ENSCAFG00845004136	NPTX2	neuronal pentraxin 2 [Source:HGNC Symbol;Acc:HGNC:7953]	-0.98595	2.29969	34.5423	1.74205e-05	0.000161007
ENSCAFG00845004762	0	0	0.985601	0.268679	9.23708	0.00733187	0.0199321
ENSCAFG00845002443	HAVCR2	hepatitis A virus cellular receptor 2 [Source:NCBI gene (formerly Entrezgene);Acc:479318]	0.985017	2.77498	41.6444	5.61925e-06	7.14549e-05
ENSCAFG00845006392	KIF18B	kinesin family member 18B [Source:HGNC Symbol;Acc:HGNC:27102]	-0.98475	5.53266	64.0253	3.35153e-07	1.06927e-05
ENSCAFG00845004270	RANBP3L	RAN binding protein 3 like [Source:VGNC Symbol;Acc:VGNC:111689]	0.983806	0.556371	9.07839	0.00775584	0.0208329
ENSCAFG00845000195	LRP3	LDL receptor related protein 3 [Source:HGNC Symbol;Acc:HGNC:6695]	-0.983044	-0.536608	7.57467	0.0134989	0.0327648
ENSCAFG00845020405	0	0	0.982822	0.499751	10.1811	0.00529062	0.0152912
ENSCAFG00845010062	EML6	EMAP like 6 [Source:HGNC Symbol;Acc:HGNC:35412]	0.982278	1.33042	13.9255	0.00163082	0.00581055
ENSCAFG00845004621	CHST3	carbohydrate sulfotransferase 3 [Source:HGNC Symbol;Acc:HGNC:1971]	0.981957	4.66633	53.5378	1.1204e-06	2.38683e-05
ENSCAFG00845010791	AIF1	allograft inflammatory factor 1 [Source:HGNC Symbol;Acc:HGNC:352]	0.981462	4.28547	72.2124	1.45171e-07	5.87412e-06
ENSCAFG00845020704	ADGRE2	adhesion G protein-coupled receptor E2 [Source:NCBI gene (formerly Entrezgene);Acc:610750]	0.981431	7.01033	127.245	2.25702e-09	4.9933e-07
ENSCAFG00845013041	PHKG1	phosphorylase kinase catalytic subunit gamma 1 [Source:HGNC Symbol;Acc:HGNC:8930]	0.980644	3.39607	34.7246	1.68887e-05	0.000157236
ENSCAFG00845015054	HCN2	hyperpolarization activated cyclic nucleotide gated potassium and sodium channel 2 [Source:HGNC Symbol;Acc:HGNC:4846]	0.980633	0.593906	10.4774	0.00478861	0.0140732
ENSCAFG00845020464	SMKR1	small lysine rich protein 1 [Source:VGNC Symbol;Acc:VGNC:111729]	0.977579	0.788021	7.36705	0.0146204	0.0349624
ENSCAFG00845022274	ERN1	endoplasmic reticulum to nucleus signaling 1 [Source:HGNC Symbol;Acc:HGNC:3449]	0.977464	6.77943	173.167	2.07075e-10	1.37684e-07
ENSCAFG00845020104	0	0	0.977269	2.09107	28.7375	4.98469e-05	0.000354728
ENSCAFG00845004946	0	family with sequence similarity 229 member A [Source:VGNC Symbol;Acc:VGNC:111496]	0.976795	2.2581	10.3008	0.00548854	0.0157717
ENSCAFG00845008407	RUNDC3B	RUN domain containing 3B [Source:HGNC Symbol;Acc:HGNC:30286]	0.97628	2.03249	21.7573	0.000215851	0.00112022
ENSCAFG00845001451	ERN2	endoplasmic reticulum to nucleus signaling 2 [Source:HGNC Symbol;Acc:HGNC:16942]	-0.975912	0.473861	11.9425	0.00297684	0.00949256
ENSCAFG00845010565	CLU	clusterin [Source:NCBI gene (formerly Entrezgene);Acc:442971]	0.974954	4.12895	35.1603	1.59895e-05	0.000150826
ENSCAFG00845005872	NKPD1	NTPase KAP family P-loop domain containing 1 [Source:HGNC Symbol;Acc:HGNC:24739]	0.974665	0.421857	8.52052	0.00948185	0.0246124
ENSCAFG00845005477	0	0	-0.974392	3.71236	36.5986	1.23585e-05	0.00012428
ENSCAFG00845000767	TTC12	tetratricopeptide repeat domain 12 [Source:HGNC Symbol;Acc:HGNC:23700]	0.974207	-0.614576	7.30125	0.0149975	0.0357099
ENSCAFG00845012065	AATK	apoptosis associated tyrosine kinase [Source:VGNC Symbol;Acc:VGNC:111320]	0.974014	2.3508	33.92	1.93818e-05	0.000173222
ENSCAFG00845028953	PRTG	protogenin [Source:HGNC Symbol;Acc:HGNC:26373]	0.97368	1.36638	13.0794	0.00209682	0.00709379
ENSCAFG00845021392	ZMAT1	zinc finger matrin-type 1 [Source:HGNC Symbol;Acc:HGNC:29377]	0.972976	1.92793	17.1918	0.000660483	0.0027714
ENSCAFG00845003999	0	0	0.972528	-0.202278	10.4891	0.00476992	0.01404
ENSCAFG00845019679	NR1D2	nuclear receptor subfamily 1 group D member 2 [Source:HGNC Symbol;Acc:HGNC:7963]	0.972493	4.75808	65.4835	2.86996e-07	9.61871e-06
ENSCAFG00845025066	BANK1	B cell scaffold protein with ankyrin repeats 1 [Source:HGNC Symbol;Acc:HGNC:18233]	0.97205	2.16669	40.0312	7.17314e-06	8.34373e-05
ENSCAFG00845012252	MRAP2	melanocortin 2 receptor accessory protein 2 [Source:HGNC Symbol;Acc:HGNC:21232]	0.971326	0.0490609	9.85994	0.00590273	0.0166932
ENSCAFG00845023736	NDRG2	NDRG family member 2 [Source:HGNC Symbol;Acc:HGNC:14460]	0.971322	0.638299	13.5087	0.00184399	0.00641288
ENSCAFG00845008690	ZHX2	zinc fingers and homeoboxes 2 [Source:HGNC Symbol;Acc:HGNC:18513]	0.97119	2.61665	56.9906	7.38813e-07	1.79588e-05
ENSCAFG00845015129	MAFA	MAF bZIP transcription factor A [Source:HGNC Symbol;Acc:HGNC:23145]	0.970957	1.39217	17.8154	0.000561763	0.0024262
ENSCAFG00845020445	ATOH1	atonal bHLH transcription factor 1 [Source:HGNC Symbol;Acc:HGNC:797]	-0.970872	0.92367	17.519	0.00060645	0.00257975
ENSCAFG00845013268	MYBL2	MYB proto-oncogene like 2 [Source:HGNC Symbol;Acc:HGNC:7548]	-0.970085	8.23717	42.506	9.60256e-06	0.000103111
ENSCAFG00845012322	SLCO2B1	solute carrier organic anion transporter family member 2B1 [Source:HGNC Symbol;Acc:HGNC:10962]	0.969615	1.74187	20.6922	0.000276568	0.00136606
ENSCAFG00845027868	PXYLP1	2-phosphoxylose phosphatase 1 [Source:HGNC Symbol;Acc:HGNC:26303]	0.969474	2.18578	37.4898	1.06945e-05	0.000111586
ENSCAFG00845025345	FUT7	fucosyltransferase 7 [Source:HGNC Symbol;Acc:HGNC:4018]	0.967985	-0.857517	8.38744	0.00995526	0.0256406
ENSCAFG00845013885	0	0	0.967587	0.890247	13.93	0.00162869	0.00580451
ENSCAFG00845001889	ZSWIM9	zinc finger SWIM-type containing 9 [Source:HGNC Symbol;Acc:HGNC:34495]	0.967492	2.98098	34.3238	1.80826e-05	0.000165057
ENSCAFG00845009293	LRRC73	leucine rich repeat containing 73 [Source:HGNC Symbol;Acc:HGNC:21375]	0.966889	3.1508	41.1801	6.02402e-06	7.50007e-05
ENSCAFG00845007334	ATAT1	0	0.96657	3.11635	37.0095	1.15578e-05	0.000118701
ENSCAFG00845001848	ACAT2	acetyl-CoA acetyltransferase 2 [Source:HGNC Symbol;Acc:HGNC:94]	-0.966346	5.65762	95.0923	2.00308e-08	1.81186e-06
ENSCAFG00845007521	TMEM184A	transmembrane protein 184A [Source:HGNC Symbol;Acc:HGNC:28797]	0.965781	0.305457	15.5502	0.00102749	0.00397111
ENSCAFG00845010493	C17orf113	chromosome 17 open reading frame 113 [Source:HGNC Symbol;Acc:HGNC:53437]	0.96538	0.924325	16.4409	0.000806083	0.00326069
ENSCAFG00845027681	0	0	-0.964012	2.81459	44.2281	3.85409e-06	5.50016e-05
ENSCAFG00845008301	CENPX	centromere protein X [Source:HGNC Symbol;Acc:HGNC:11422]	-0.963941	4.52541	37.4256	1.13911e-05	0.000117378
ENSCAFG00845012301	LINGO3	leucine rich repeat and Ig domain containing 3 [Source:HGNC Symbol;Acc:HGNC:21206]	0.96325	0.796026	13.509	0.00184382	0.00641288
ENSCAFG00845001881	ZBTB32	zinc finger and BTB domain containing 32 [Source:HGNC Symbol;Acc:HGNC:16763]	0.963026	2.14496	31.0881	3.20554e-05	0.000250997
ENSCAFG00845009614	MCM5	minichromosome maintenance complex component 5 [Source:HGNC Symbol;Acc:HGNC:6948]	-0.961514	9.04611	48.2431	3.76123e-06	5.42598e-05
ENSCAFG00845016542	0	0	0.961068	2.75939	47.9279	2.30851e-06	3.84906e-05
ENSCAFG00845011968	DDX43	DEAD-box helicase 43 [Source:VGNC Symbol;Acc:VGNC:111432]	-0.960585	1.06252	10.9464	0.00409994	0.012381
ENSCAFG00845014659	TMEM235	transmembrane protein 235 [Source:HGNC Symbol;Acc:HGNC:27563]	0.960001	1.2961	22.2089	0.000194741	0.00103178
ENSCAFG00845023146	0	0	0.95951	0.527242	7.58942	0.0134231	0.0326164
ENSCAFG00845012829	0	0	0.959397	0.239051	11.4335	0.00350021	0.0108615
ENSCAFG00845016448	0	0	0.959047	4.56984	46.6655	2.74024e-06	4.3193e-05
ENSCAFG00845017307	FGD4	FYVE, RhoGEF and PH domain containing 4 [Source:HGNC Symbol;Acc:HGNC:19125]	-0.957058	0.747509	17.5375	0.000603551	0.00256906
ENSCAFG00845003083	KLF6	KLF transcription factor 6 [Source:HGNC Symbol;Acc:HGNC:2235]	0.955713	4.95607	58.1454	6.45601e-07	1.66493e-05
ENSCAFG00845008609	0	0	-0.955194	4.95047	52.5636	1.26481e-06	2.55509e-05
ENSCAFG00845030576	CELSR3	cadherin EGF LAG seven-pass G-type receptor 3 [Source:HGNC Symbol;Acc:HGNC:3230]	0.95504	2.89978	32.1839	2.62914e-05	0.000217137
ENSCAFG00845027247	C3orf80	chromosome 3 open reading frame 80 [Source:HGNC Symbol;Acc:HGNC:40048]	-0.954299	0.509225	10.8786	0.00419219	0.0126136
ENSCAFG00845022755	0	0	0.952754	12.4137	76.3593	1.01633e-07	4.65128e-06
ENSCAFG00845000645	ISL1	ISL LIM homeobox 1 [Source:HGNC Symbol;Acc:HGNC:6132]	-0.952318	2.13156	31.1703	3.1577e-05	0.000248321
ENSCAFG00845020455	0	0	-0.950819	4.77503	25.5833	0.000125256	0.000719554
ENSCAFG00845025941	RCAN1	regulator of calcineurin 1 [Source:HGNC Symbol;Acc:HGNC:3040]	0.949482	4.29634	88.1753	3.4792e-08	2.48258e-06
ENSCAFG00845020785	LDLRAD3	low density lipoprotein receptor class A domain containing 3 [Source:HGNC Symbol;Acc:HGNC:27046]	-0.948684	-0.206732	8.35449	0.0100765	0.0258727
ENSCAFG00845013048	BNC2	basonuclin zinc finger protein 2 [Source:HGNC Symbol;Acc:HGNC:30988]	-0.947777	0.835684	12.1695	0.0027723	0.0089436
ENSCAFG00845003862	AMDHD2	amidohydrolase domain containing 2 [Source:HGNC Symbol;Acc:HGNC:24262]	0.947699	2.48926	15.9818	0.00091268	0.00360616
ENSCAFG00845004031	CYP46A1	cytochrome P450 family 46 subfamily A member 1 [Source:HGNC Symbol;Acc:HGNC:2641]	-0.947353	2.33476	10.3395	0.00534447	0.0154267
ENSCAFG00845016513	LMOD1	leiomodin 1 [Source:HGNC Symbol;Acc:HGNC:6647]	0.946939	2.72473	23.4372	0.000148105	0.000821074
ENSCAFG00845007354	SLC3A2	solute carrier family 3 member 2 [Source:NCBI gene (formerly Entrezgene);Acc:483777]	-0.946867	6.61135	77.5038	8.80213e-08	4.2211e-06
ENSCAFG00845026895	SCEL	sciellin [Source:HGNC Symbol;Acc:HGNC:10573]	0.946818	3.31545	68.9817	2.00015e-07	7.32457e-06
ENSCAFG00845011435	TXNIP	thioredoxin interacting protein [Source:HGNC Symbol;Acc:HGNC:16952]	0.946748	5.66175	66.7409	2.5162e-07	8.63018e-06
ENSCAFG00845011017	IGF2	insulin like growth factor 2 [Source:NCBI gene (formerly Entrezgene);Acc:483664]	0.946053	4.02003	51.1099	1.52059e-06	2.87971e-05
ENSCAFG00845021860	EGR1	early growth response 1 [Source:HGNC Symbol;Acc:HGNC:3238]	0.945527	9.33796	36.856	2.16466e-05	0.000188637
ENSCAFG00845026245	ZER1	zyg-11 related cell cycle regulator [Source:HGNC Symbol;Acc:HGNC:30960]	0.944961	4.37598	80.5975	6.65538e-08	3.5474e-06
ENSCAFG00845008664	0	0	-0.94266	0.0528393	8.3407	0.0101278	0.0259741
ENSCAFG00845021664	ADSSL1	adenylosuccinate synthase 1 [Source:HGNC Symbol;Acc:HGNC:20093]	0.942582	2.84843	47.8495	2.33298e-06	3.86364e-05
ENSCAFG00845019207	NKAIN4	sodium/potassium transporting ATPase interacting 4 [Source:HGNC Symbol;Acc:HGNC:16191]	0.942455	1.94255	14.1691	0.00151915	0.00550276
ENSCAFG00845018471	0	0	0.940079	5.68775	93.0224	2.35425e-08	1.92874e-06
ENSCAFG00845013771	SMOX	spermine oxidase [Source:HGNC Symbol;Acc:HGNC:15862]	0.939616	3.0197	48.8737	2.03473e-06	3.52085e-05
ENSCAFG00845025831	H2BC4	0	-0.938974	4.99822	94.6713	2.06948e-08	1.81186e-06
ENSCAFG00845004884	0	0	-0.938173	1.58272	15.4069	0.00106911	0.0041045
ENSCAFG00845018821	RPP25	ribonuclease P and MRP subunit p25 [Source:HGNC Symbol;Acc:HGNC:30361]	-0.937888	4.0034	20.6739	0.000344746	0.00163433
ENSCAFG00845027011	CATIP	ciliogenesis associated TTC17 interacting protein [Source:HGNC Symbol;Acc:HGNC:25062]	0.937779	-0.635693	8.94343	0.00813827	0.0216282
ENSCAFG00845024658	TMEM253	transmembrane protein 253 [Source:HGNC Symbol;Acc:HGNC:32545]	0.936923	3.27467	44.8963	3.50527e-06	5.12922e-05
ENSCAFG00845014242	0	0	0.936909	2.18825	48.7613	2.06527e-06	3.55978e-05
ENSCAFG00845007935	EZH1	enhancer of zeste 1 polycomb repressive complex 2 subunit [Source:HGNC Symbol;Acc:HGNC:3526]	0.935266	3.79942	81.0284	6.40577e-08	3.48432e-06
ENSCAFG00845005475	KIAA1522	NHS like 3 [Source:HGNC Symbol;Acc:HGNC:29301]	0.934147	6.22851	69.2388	1.94892e-07	7.20518e-06
ENSCAFG00845026198	RASGRP1	RAS guanyl releasing protein 1 [Source:HGNC Symbol;Acc:HGNC:9878]	0.933919	5.56633	169.369	2.46484e-10	1.41659e-07
ENSCAFG00845012266	SRD5A3	steroid 5 alpha-reductase 3 [Source:HGNC Symbol;Acc:HGNC:25812]	0.933742	4.43313	86.6987	3.93304e-08	2.63633e-06
ENSCAFG00845004195	POR	cytochrome p450 oxidoreductase [Source:NCBI gene (formerly Entrezgene);Acc:489816]	0.933059	7.64398	85.395	4.38913e-08	2.77472e-06
ENSCAFG00845018300	REM1	RRAD and GEM like GTPase 1 [Source:HGNC Symbol;Acc:HGNC:15922]	0.932925	2.91842	32.977	2.28418e-05	0.000196854
ENSCAFG00845028935	0	0	0.932697	3.14923	38.0339	9.80248e-06	0.000104581
ENSCAFG00845026095	SLA2	Src like adaptor 2 [Source:HGNC Symbol;Acc:HGNC:17329]	-0.932204	0.138876	11.4656	0.00346437	0.0107679
ENSCAFG00845030271	C2CD6	C2 calcium dependent domain containing 6 [Source:VGNC Symbol;Acc:VGNC:111376]	0.930898	3.63728	36.3061	1.29661e-05	0.000127565
ENSCAFG00845012935	ZDHHC24	zinc finger DHHC-type containing 24 [Source:HGNC Symbol;Acc:HGNC:27387]	0.930404	4.14973	71.1519	1.61064e-07	6.30432e-06
ENSCAFG00845016142	SHANK1	SH3 and multiple ankyrin repeat domains 1 [Source:HGNC Symbol;Acc:HGNC:15474]	0.930387	3.25894	40.0499	7.1526e-06	8.33444e-05
ENSCAFG00845015769	RAB26	RAB26, member RAS oncogene family [Source:HGNC Symbol;Acc:HGNC:14259]	-0.930089	2.87962	38.425	9.21264e-06	0.00010021
ENSCAFG00845026595	HMGA1	high mobility group AT-hook 1 [Source:NCBI gene (formerly Entrezgene);Acc:442946]	-0.929589	8.29274	53.8024	1.7152e-06	3.1141e-05
ENSCAFG00845012634	C7H1orf105	chromosome 7 C1orf105 homolog [Source:VGNC Symbol;Acc:VGNC:111383]	0.929083	-0.302633	7.00403	0.0168447	0.0393106
ENSCAFG00845017709	ACSL3	0	-0.928394	5.55619	39.6888	1.07365e-05	0.000111936
ENSCAFG00845015090	KLHL8	kelch like family member 8 [Source:HGNC Symbol;Acc:HGNC:18644]	0.927286	3.18857	49.214	1.94526e-06	3.41501e-05
ENSCAFG00845016318	0	0	0.927134	4.7111	18.6637	0.000632438	0.00267061
ENSCAFG00845025434	PDIA5	protein disulfide isomerase family A member 5 [Source:HGNC Symbol;Acc:HGNC:24811]	0.927104	4.1163	74.6977	1.14352e-07	5.05892e-06
ENSCAFG00845014149	ARHGEF11	Rho guanine nucleotide exchange factor 11 [Source:HGNC Symbol;Acc:HGNC:14580]	0.927103	4.25713	32.2442	2.64655e-05	0.000218168
ENSCAFG00845017676	LGR4	leucine rich repeat containing G protein-coupled receptor 4 [Source:HGNC Symbol;Acc:HGNC:13299]	-0.926748	0.700505	10.0651	0.00550305	0.0158053
ENSCAFG00845029772	SLC4A10	solute carrier family 4 member 10 [Source:HGNC Symbol;Acc:HGNC:13811]	0.925911	1.8174	17.5324	0.000604343	0.0025716
ENSCAFG00845012904	CYP39A1	cytochrome P450 family 39 subfamily A member 1 [Source:HGNC Symbol;Acc:HGNC:17449]	0.925141	3.19365	44.9141	3.49646e-06	5.12774e-05
ENSCAFG00845010707	0	0	-0.92496	-0.29975	8.12148	0.0109836	0.0277243
ENSCAFG00845012110	CCRL2	C-C motif chemokine receptor like 2 [Source:HGNC Symbol;Acc:HGNC:1612]	0.924419	4.04813	68.7394	2.04982e-07	7.4001e-06
ENSCAFG00845004741	WFDC1	WAP four-disulfide core domain 1 [Source:HGNC Symbol;Acc:HGNC:15466]	0.923638	1.819	21.7187	0.000217774	0.00112638
ENSCAFG00845022447	CHRNB1	cholinergic receptor nicotinic beta 1 subunit [Source:HGNC Symbol;Acc:HGNC:1961]	0.923365	4.95004	55.9383	8.36996e-07	1.9574e-05
ENSCAFG00845012846	0	0	-0.923275	2.66111	35.7561	1.42013e-05	0.000137677
ENSCAFG00845029692	LRRC56	leucine rich repeat containing 56 [Source:HGNC Symbol;Acc:HGNC:25430]	0.922846	2.68689	36.0216	1.35892e-05	0.000132615
ENSCAFG00845011548	RECQL4	RecQ like helicase 4 [Source:HGNC Symbol;Acc:HGNC:9949]	-0.922656	6.87293	69.1992	2.02409e-07	7.33982e-06
ENSCAFG00845029860	DNAJB9	0	0.921728	4.60624	73.248	1.31325e-07	5.47991e-06
ENSCAFG00845013829	DCST1	DC-STAMP domain containing 1 [Source:HGNC Symbol;Acc:HGNC:26539]	0.921364	-0.267743	7.31072	0.0149425	0.0356046
ENSCAFG00845029747	FGFBP3	fibroblast growth factor binding protein 3 [Source:HGNC Symbol;Acc:HGNC:23428]	-0.920721	0.92966	17.8119	0.00056227	0.00242713
ENSCAFG00845013566	C2	complement C2 [Source:HGNC Symbol;Acc:HGNC:1248]	0.920688	2.65696	31.1408	3.17479e-05	0.000249472
ENSCAFG00845014689	FAM124B	family with sequence similarity 124 member B [Source:HGNC Symbol;Acc:HGNC:26224]	0.920384	0.261386	6.53609	0.0203018	0.0457643
ENSCAFG00845005953	ENPP2	ectonucleotide pyrophosphatase/phosphodiesterase 2 [Source:HGNC Symbol;Acc:HGNC:3357]	0.916623	3.51041	36.9852	1.16035e-05	0.000118921
ENSCAFG00845021203	CCNA2	cyclin A2 [Source:HGNC Symbol;Acc:HGNC:1578]	-0.916399	6.23168	31.2272	5.22772e-05	0.000369448
ENSCAFG00845024409	MLNR	motilin receptor [Source:NCBI gene (formerly Entrezgene);Acc:608252]	-0.91628	0.7969	11.6015	0.00331681	0.0103602
ENSCAFG00845030290	CRTAC1	cartilage acidic protein 1 [Source:HGNC Symbol;Acc:HGNC:14882]	0.91473	0.111334	11.0251	0.00399563	0.0121073
ENSCAFG00845006511	GAS2L3	growth arrest specific 2 like 3 [Source:HGNC Symbol;Acc:HGNC:27475]	-0.914394	4.9855	46.8573	2.66918e-06	4.23748e-05
ENSCAFG00845030234	CD48	0	0.914292	3.24757	54.9563	9.41917e-07	2.10457e-05
ENSCAFG00845023739	PIF1	PIF1 5'-to-3' DNA helicase [Source:HGNC Symbol;Acc:HGNC:26220]	-0.91423	4.77579	57.8957	6.64585e-07	1.68328e-05
ENSCAFG00845003080	CCDC102A	coiled-coil domain containing 102A [Source:HGNC Symbol;Acc:HGNC:28097]	0.914032	5.05671	83.879	4.99536e-08	2.99993e-06
ENSCAFG00845020140	ZACN	zinc activated ion channel [Source:NCBI gene (formerly Entrezgene);Acc:483326]	-0.912403	-0.54556	6.64213	0.0194527	0.0442159
ENSCAFG00845001261	TREH	trehalase [Source:HGNC Symbol;Acc:HGNC:12266]	0.912118	-0.402637	9.83749	0.00594844	0.0168007
ENSCAFG00845024760	CDIN1	CDAN1 interacting nuclease 1 [Source:HGNC Symbol;Acc:HGNC:26929]	0.909134	3.26885	29.7384	4.11883e-05	0.000304573
ENSCAFG00845024273	CNTFR	ciliary neurotrophic factor receptor [Source:NCBI gene (formerly Entrezgene);Acc:442941]	-0.908971	1.74835	18.166	0.000513593	0.00225709
ENSCAFG00845005277	POLR1G	RNA polymerase I subunit G [Source:HGNC Symbol;Acc:HGNC:24219]	-0.908156	3.9385	46.4194	2.83451e-06	4.41907e-05
ENSCAFG00845001951	CFAP68	cilia and flagella associated protein 68 [Source:HGNC Symbol;Acc:HGNC:1163]	0.908009	3.29085	23.3448	0.000151139	0.000835453
ENSCAFG00845013018	GRIP1	glutamate receptor interacting protein 1 [Source:HGNC Symbol;Acc:HGNC:18708]	-0.907746	5.33635	32.9963	3.2381e-05	0.000252735
ENSCAFG00845027345	CDCA3	cell division cycle associated 3 [Source:HGNC Symbol;Acc:HGNC:14624]	-0.907514	6.7589	35.4942	2.60508e-05	0.000215896
ENSCAFG00845000619	TMPRSS5	transmembrane serine protease 5 [Source:HGNC Symbol;Acc:HGNC:14908]	-0.907468	0.694542	10.9101	0.00414901	0.0125064
ENSCAFG00845023641	SLC34A3	solute carrier family 34 member 3 [Source:HGNC Symbol;Acc:HGNC:20305]	0.906418	2.06525	23.5104	0.000145749	0.000811058
ENSCAFG00845026673	SHANK3	SH3 and multiple ankyrin repeat domains 3 [Source:HGNC Symbol;Acc:HGNC:14294]	0.906229	4.9452	24.811	0.000146217	0.000812983
ENSCAFG00845021709	0	methylenetetrahydrofolate dehydrogenase (NADP+ dependent) 2, methenyltetrahydrofolate cyclohydrolase [Source:VGNC Symbol;Acc:VGNC:111576]	-0.905795	6.71176	58.3975	7.47502e-07	1.81147e-05
ENSCAFG00845007959	ZSWIM6	zinc finger SWIM-type containing 6 [Source:HGNC Symbol;Acc:HGNC:29316]	0.904808	2.01815	22.1949	0.000195358	0.0010343
ENSCAFG00845024615	MLF1	myeloid leukemia factor 1 [Source:HGNC Symbol;Acc:HGNC:7125]	0.90418	4.12337	67.3124	2.37175e-07	8.31541e-06
ENSCAFG00845029360	EXD1	exonuclease 3'-5' domain containing 1 [Source:HGNC Symbol;Acc:HGNC:28507]	0.902607	3.91457	41.1131	6.08506e-06	7.56008e-05
ENSCAFG00845017684	MGLL	monoglyceride lipase [Source:HGNC Symbol;Acc:HGNC:17038]	-0.902174	4.3093	21.9718	0.000258969	0.00129651
ENSCAFG00845025042	PLAC1	placenta enriched 1 [Source:NCBI gene (formerly Entrezgene);Acc:100683010]	-0.901625	1.24048	14.656	0.00132068	0.00492362
ENSCAFG00845018475	MATN3	matrilin 3 [Source:HGNC Symbol;Acc:HGNC:6909]	-0.900812	0.596395	10.1788	0.00529466	0.0152995
ENSCAFG00845024588	0	0	-0.900785	3.14565	15.469	0.00111736	0.00425649
ENSCAFG00845028906	PDIA2	protein disulfide isomerase family A member 2 [Source:HGNC Symbol;Acc:HGNC:14180]	0.899531	-0.451802	6.75111	0.0186219	0.0426095
ENSCAFG00845006058	ALB	0	0.899362	1.3454	19.9548	0.00032979	0.00158185
ENSCAFG00845009299	ROM1	retinal outer segment membrane protein 1 [Source:HGNC Symbol;Acc:HGNC:10254]	0.899122	3.22365	60.7769	4.78452e-07	1.35395e-05
ENSCAFG00845011117	SNX10	sorting nexin 10 [Source:HGNC Symbol;Acc:HGNC:14974]	0.899017	4.05758	57.9786	6.58216e-07	1.67997e-05
ENSCAFG00845017641	SIK1	salt inducible kinase 1 [Source:VGNC Symbol;Acc:VGNC:110609]	-0.898196	2.91172	40.8297	6.35107e-06	7.76045e-05
ENSCAFG00845012466	GRID2IP	Grid2 interacting protein [Source:HGNC Symbol;Acc:HGNC:18464]	0.897962	0.780635	17.1653	0.000665089	0.00278808
ENSCAFG00845008482	0	0	0.897464	-0.400851	9.23293	0.00734263	0.0199409
ENSCAFG00845018355	NME5	NME/NM23 family member 5 [Source:VGNC Symbol;Acc:VGNC:111595]	0.89739	1.11282	13.1035	0.00208163	0.00705139
ENSCAFG00845009184	DLK2	delta like non-canonical Notch ligand 2 [Source:HGNC Symbol;Acc:HGNC:21113]	-0.896466	0.3523	10.4268	0.00487035	0.0142818
ENSCAFG00845012054	BEAN1	brain expressed associated with NEDD4 1 [Source:HGNC Symbol;Acc:HGNC:24160]	0.895502	0.916392	19.5985	0.000359539	0.00168973
ENSCAFG00845010020	ANAPC1	0	-0.895407	1.35712	14.3236	0.00145277	0.0053087
ENSCAFG00845006215	0	0	0.894906	3.6653	80.2064	6.89139e-08	3.62947e-06
ENSCAFG00845004472	MOCOS	formin homology 2 domain containing 3 [Source:HGNC Symbol;Acc:HGNC:26178]	-0.89297	2.20686	36.5513	1.24545e-05	0.000124658
ENSCAFG00845023929	0	0	0.891866	0.393307	10.426	0.00487168	0.0142825
ENSCAFG00845029652	TNK2	tyrosine kinase non receptor 2 [Source:HGNC Symbol;Acc:HGNC:19297]	0.89096	5.93187	49.8502	2.08292e-06	3.57627e-05
ENSCAFG00845005066	PRELID3A	PRELI domain containing 3A [Source:HGNC Symbol;Acc:HGNC:24639]	-0.890896	3.48721	47.2356	2.53502e-06	4.10301e-05
ENSCAFG00845017223	LYZ	lysozyme [Source:NCBI gene (formerly Entrezgene);Acc:474442]	0.890833	2.65454	27.6315	6.18622e-05	0.000420079
ENSCAFG00845003789	SLC7A5	solute carrier family 7 member 5 [Source:NCBI gene (formerly Entrezgene);Acc:489667]	-0.890672	8.90194	51.6883	1.97411e-06	3.45196e-05
ENSCAFG00845013906	0	0	-0.890646	2.0693	14.2765	0.00147264	0.00536158
ENSCAFG00845003664	HERPUD1	homocysteine inducible ER protein with ubiquitin like domain 1 [Source:HGNC Symbol;Acc:HGNC:13744]	0.890167	5.43792	126.69	2.33348e-09	5.07705e-07
ENSCAFG00845004487	PCK2	phosphoenolpyruvate carboxykinase 2, mitochondrial [Source:HGNC Symbol;Acc:HGNC:8725]	-0.888977	5.92645	46.9423	3.1713e-06	4.80744e-05
ENSCAFG00845009270	0	0	-0.888919	3.84791	45.8072	3.08516e-06	4.70646e-05
ENSCAFG00845008900	SLFNL1	schlafen like 1 [Source:HGNC Symbol;Acc:HGNC:26313]	0.888239	1.58664	16.7581	0.00074058	0.00304397
ENSCAFG00845006567	IFNGR1	interferon gamma receptor 1 [Source:HGNC Symbol;Acc:HGNC:5439]	0.88774	6.85955	68.9388	2.00885e-07	7.32457e-06
ENSCAFG00845001504	SFMBT2	Scm like with four mbt domains 2 [Source:HGNC Symbol;Acc:HGNC:20256]	0.887711	4.12758	40.7406	6.4374e-06	7.80248e-05
ENSCAFG00845029207	0	0	-0.886944	6.42272	106.798	8.47297e-09	1.10248e-06
ENSCAFG00845012948	NT5E	5'-nucleotidase ecto [Source:HGNC Symbol;Acc:HGNC:8021]	-0.886592	2.59293	16.5768	0.000777243	0.00316526
ENSCAFG00845019450	KLKB1	kallikrein B1 [Source:NCBI gene (formerly Entrezgene);Acc:475624]	0.886506	-0.0015089	7.35492	0.014689	0.0351076
ENSCAFG00845022554	FLNC	filamin C [Source:HGNC Symbol;Acc:HGNC:3756]	0.88581	-0.235597	8.6097	0.00917889	0.0239383
ENSCAFG00845021688	0	0	0.885805	5.73678	143.682	8.87751e-10	3.27074e-07
ENSCAFG00845006086	0	0	-0.885803	5.59318	50.9905	1.58549e-06	2.95959e-05
ENSCAFG00845006637	CPT1A	carnitine palmitoyltransferase 1A [Source:NCBI gene (formerly Entrezgene);Acc:403583]	0.885733	6.9032	96.68	1.77324e-08	1.73048e-06
ENSCAFG00845000629	KIF22	kinesin family member 22 [Source:HGNC Symbol;Acc:HGNC:6391]	-0.885587	7.82052	53.2395	1.51923e-06	2.87971e-05
ENSCAFG00845003840	0	0	0.884863	0.237013	7.93776	0.0117642	0.02931
ENSCAFG00845009924	0	0	-0.88485	0.64531	7.66573	0.0130381	0.0318209
ENSCAFG00845028118	FAM72A	0	-0.883941	4.86201	40.0437	7.31418e-06	8.47806e-05
ENSCAFG00845000952	0	0	-0.883432	0.346111	9.27639	0.00723094	0.0197021
ENSCAFG00845003138	0	0	-0.883095	3.69385	29.9485	3.95928e-05	0.000296544
ENSCAFG00845011909	0	0	-0.882576	6.11273	41.2783	8.65917e-06	9.5294e-05
ENSCAFG00845023054	CNTNAP4	contactin associated protein family member 4 [Source:HGNC Symbol;Acc:HGNC:18747]	0.882558	0.485288	9.44382	0.0068182	0.0187581
ENSCAFG00845030636	CDCA8	cell division cycle associated 8 [Source:HGNC Symbol;Acc:HGNC:14629]	-0.881954	8.06665	47.5296	3.80436e-06	5.45854e-05
ENSCAFG00845017057	IL2RG	interleukin 2 receptor subunit gamma [Source:NCBI gene (formerly Entrezgene);Acc:403851]	0.880723	3.3853	15.1861	0.00129001	0.00482825
ENSCAFG00845005471	0	0	-0.880481	6.43968	131.566	1.74852e-09	4.21933e-07
ENSCAFG00845006590	0	0	-0.880134	8.72359	35.4488	2.62316e-05	0.000216778
ENSCAFG00845017325	CA2	carbonic anhydrase 2 [Source:NCBI gene (formerly Entrezgene);Acc:477928]	-0.879863	2.70273	28.458	5.26154e-05	0.00037085
ENSCAFG00845007472	LIN28B	lin-28 homolog B [Source:HGNC Symbol;Acc:HGNC:32207]	-0.879586	2.97882	45.2684	3.32639e-06	4.966e-05
ENSCAFG00845029106	0	0	0.879063	3.94382	69.689	1.86271e-07	6.97405e-06
ENSCAFG00845013721	MNX1	motor neuron and pancreas homeobox 1 [Source:HGNC Symbol;Acc:HGNC:4979]	-0.878738	1.10069	13.4153	0.00189596	0.00655973
ENSCAFG00845020084	BTG1	BTG anti-proliferation factor 1 [Source:HGNC Symbol;Acc:HGNC:1130]	0.878139	6.29898	61.3052	4.65202e-07	1.33064e-05
ENSCAFG00845004238	SMOC1	SPARC related modular calcium binding 1 [Source:HGNC Symbol;Acc:HGNC:20318]	-0.878013	1.57367	17.7355	0.000573432	0.00246377
ENSCAFG00845002474	0	0	0.877631	2.16192	16.2914	0.000839166	0.00336987
ENSCAFG00845000712	SSC5D	scavenger receptor cysteine rich family member with 5 domains [Source:HGNC Symbol;Acc:HGNC:26641]	0.876157	1.93944	19.9252	0.000332147	0.00158856
ENSCAFG00845014461	DUSP26	dual specificity phosphatase 26 [Source:HGNC Symbol;Acc:HGNC:28161]	0.875704	4.07824	78.9113	7.74207e-08	3.94415e-06
ENSCAFG00845006555	CENPT	centromere protein T [Source:VGNC Symbol;Acc:VGNC:111404]	-0.87564	5.19903	18.7747	0.000618014	0.00261886
ENSCAFG00845020774	ABCA12	ATP binding cassette subfamily A member 12 [Source:HGNC Symbol;Acc:HGNC:14637]	0.875367	1.43453	16.0659	0.000892019	0.00354346
ENSCAFG00845010675	GVQW3	GVQW motif containing 3 [Source:HGNC Symbol;Acc:HGNC:51239]	0.875292	2.00953	30.8524	3.34719e-05	0.000259789
ENSCAFG00845024019	PTMA	prothymosin alpha [Source:NCBI gene (formerly Entrezgene);Acc:610128]	-0.874649	10.4504	61.1722	5.03932e-07	1.40213e-05
ENSCAFG00845003168	CEBPE	CCAAT enhancer binding protein epsilon [Source:HGNC Symbol;Acc:HGNC:1836]	-0.874147	0.803854	16.1589	0.000869773	0.00347177
ENSCAFG00845008640	0	0	0.874043	1.72856	19.5337	0.000365268	0.00171081
ENSCAFG00845006930	0	0	-0.872252	0.208975	8.20157	0.0106618	0.0270354
ENSCAFG00845026035	DYNLT4	dynein light chain Tctex-type 4 [Source:HGNC Symbol;Acc:HGNC:32315]	0.870972	2.2117	15.7228	0.000979719	0.00382324
ENSCAFG00845008158	PSAT1	phosphoserine aminotransferase 1 [Source:HGNC Symbol;Acc:HGNC:19129]	-0.87018	7.88944	76.0486	1.00715e-07	4.62523e-06
ENSCAFG00845022054	EAF2	ELL associated factor 2 [Source:HGNC Symbol;Acc:HGNC:23115]	-0.869858	2.76264	56.0467	8.26238e-07	1.94615e-05
ENSCAFG00845010106	LRP1	LDL receptor related protein 1 [Source:HGNC Symbol;Acc:HGNC:6692]	0.868923	3.98207	24.8949	0.00010967	0.000648483
ENSCAFG00845015072	SYT2	synaptotagmin 2 [Source:HGNC Symbol;Acc:HGNC:11510]	0.867702	3.59902	31.7216	2.85686e-05	0.000230915
ENSCAFG00845020446	ABHD6	abhydrolase domain containing 6, acylglycerol lipase [Source:HGNC Symbol;Acc:HGNC:21398]	0.867166	4.47684	71.4563	1.56312e-07	6.22996e-06
ENSCAFG00845009717	PIPOX	pipecolic acid and sarcosine oxidase [Source:HGNC Symbol;Acc:HGNC:17804]	0.866516	1.04972	8.27887	0.0103613	0.0264554
ENSCAFG00845008933	PCYT2	phosphate cytidylyltransferase 2, ethanolamine [Source:HGNC Symbol;Acc:HGNC:8756]	-0.86651	6.38016	47.1778	3.2531e-06	4.87854e-05
ENSCAFG00845001129	CCNE1	cyclin E1 [Source:HGNC Symbol;Acc:HGNC:1589]	-0.866409	3.96416	33.6365	2.03561e-05	0.000180471
ENSCAFG00845017671	0	transcription factor 19 [Source:HGNC Symbol;Acc:HGNC:11629]	-0.865379	6.09837	64.9667	3.03117e-07	1.00213e-05
ENSCAFG00845014087	DCTPP1	dCTP pyrophosphatase 1 [Source:VGNC Symbol;Acc:VGNC:111430]	-0.865177	6.53042	63.6403	3.49328e-07	1.10125e-05
ENSCAFG00845014066	CDCA2	cell division cycle associated 2 [Source:HGNC Symbol;Acc:HGNC:14623]	-0.864902	6.01454	45.0857	4.12369e-06	5.78537e-05
ENSCAFG00845026152	PODNL1	podocan like 1 [Source:HGNC Symbol;Acc:HGNC:26275]	0.864406	4.96877	34.5471	1.94378e-05	0.000173606
ENSCAFG00845014575	PLPPR3	phospholipid phosphatase related 3 [Source:HGNC Symbol;Acc:HGNC:23497]	-0.864353	1.21495	8.90657	0.0082464	0.0218936
ENSCAFG00845023374	SVIP	small VCP interacting protein [Source:NCBI gene (formerly Entrezgene);Acc:100500800]	0.864352	1.12106	10.0271	0.00557468	0.0159386
ENSCAFG00845001614	0	0	-0.864297	1.2532	6.60172	0.0197714	0.0447716
ENSCAFG00845023805	CACNB3	calcium voltage-gated channel auxiliary subunit beta 3 [Source:HGNC Symbol;Acc:HGNC:1403]	0.863347	5.67555	104.432	1.00138e-08	1.24208e-06
ENSCAFG00845031073	KDM7A	lysine demethylase 7A [Source:HGNC Symbol;Acc:HGNC:22224]	0.862743	3.85074	43.1939	4.47303e-06	6.11391e-05
ENSCAFG00845028996	0	0	0.862701	2.57765	36.5957	1.23643e-05	0.00012428
ENSCAFG00845019785	VRK3	VRK serine/threonine kinase 3 [Source:HGNC Symbol;Acc:HGNC:18996]	0.862201	4.71903	113.83	5.2519e-09	8.52613e-07
ENSCAFG00845017751	SCN9A	sodium voltage-gated channel alpha subunit 9 [Source:HGNC Symbol;Acc:HGNC:10597]	0.861789	3.10565	30.9452	3.29061e-05	0.000255696
ENSCAFG00845000327	CENPW	0	-0.861458	4.71704	55.2644	9.07499e-07	2.05886e-05
ENSCAFG00845009971	FBXO32	F-box protein 32 [Source:HGNC Symbol;Acc:HGNC:16731]	0.861437	5.5092	65.4263	2.88732e-07	9.62827e-06
ENSCAFG00845020679	CACNA2D2	calcium voltage-gated channel auxiliary subunit alpha2delta 2 [Source:HGNC Symbol;Acc:HGNC:1400]	0.861142	3.64574	41.6965	5.57568e-06	7.11542e-05
ENSCAFG00845015070	DLGAP5	DLG associated protein 5 [Source:HGNC Symbol;Acc:HGNC:16864]	-0.861014	6.72201	29.4275	7.09617e-05	0.000466231
ENSCAFG00845002562	RFX3	regulatory factor X3 [Source:HGNC Symbol;Acc:HGNC:9984]	0.860189	3.05814	27.5259	6.317e-05	0.00042688
ENSCAFG00845015660	APP	amyloid beta protein [Source:NCBI gene (formerly Entrezgene);Acc:403407]	0.859669	6.00978	38.6303	1.28047e-05	0.000126541
ENSCAFG00845018195	PTGDR2	prostaglandin D2 receptor 2 [Source:NCBI gene (formerly Entrezgene);Acc:483805]	0.859558	2.21457	12.4331	0.0025543	0.00835816
ENSCAFG00845008662	DNPH1	2'-deoxynucleoside 5'-phosphate N-hydrolase 1 [Source:HGNC Symbol;Acc:HGNC:21218]	-0.859371	5.93873	45.5808	3.67193e-06	5.33193e-05
ENSCAFG00845002320	SERPINB5	serpin family B member 5 [Source:HGNC Symbol;Acc:HGNC:8949]	0.859239	0.845591	9.74487	0.00614122	0.0172281
ENSCAFG00845027788	LAG3	lymphocyte activating 3 [Source:HGNC Symbol;Acc:HGNC:6476]	0.859115	0.256727	6.91136	0.0174725	0.040428
ENSCAFG00845007512	DEPDC1B	DEP domain containing 1B [Source:HGNC Symbol;Acc:HGNC:24902]	-0.858617	5.39108	39.6457	8.27567e-06	9.2298e-05
ENSCAFG00845003441	RBL2	RB transcriptional corepressor like 2 [Source:HGNC Symbol;Acc:HGNC:9894]	0.857139	5.71401	95.0071	2.01632e-08	1.81186e-06
ENSCAFG00845025872	TSPAN7	tetraspanin 7 [Source:HGNC Symbol;Acc:HGNC:11854]	-0.855681	0.370623	9.48549	0.00671967	0.0185259
ENSCAFG00845029499	RNLS	renalase, FAD dependent amine oxidase [Source:HGNC Symbol;Acc:HGNC:25641]	0.855534	2.84753	21.694	0.000219008	0.00113056
ENSCAFG00845027075	HSPD1	heat shock protein family D (Hsp60) member 1 [Source:VGNC Symbol;Acc:VGNC:111526]	-0.854512	8.63179	83.5614	5.1339e-08	3.02444e-06
ENSCAFG00845021150	PLAC8B	placenta associated 8 [Source:HGNC Symbol;Acc:HGNC:19254]	0.853871	1.58159	11.0513	0.00396159	0.0120289
ENSCAFG00845004301	ZNF331	zinc finger protein 331 [Source:NCBI gene (formerly Entrezgene);Acc:414288]	0.853627	3.44683	44.3622	3.78104e-06	5.44309e-05
ENSCAFG00845019307	PEG10	paternally expressed 10 [Source:NCBI gene (formerly Entrezgene);Acc:482307]	-0.852725	3.59417	42.3445	5.06508e-06	6.64266e-05
ENSCAFG00845002766	MYH3	myosin heavy chain 3 [Source:NCBI gene (formerly Entrezgene);Acc:489504]	0.85251	1.00865	9.07179	0.00777407	0.0208608
ENSCAFG00845004799	SLC18B1	solute carrier family 18 member B1 [Source:HGNC Symbol;Acc:HGNC:21573]	0.850958	0.158492	8.02869	0.0113703	0.0285051
ENSCAFG00845013734	HTR1E	0	-0.850625	2.81116	19.8266	0.000340164	0.00161758
ENSCAFG00845018764	0	0	0.850413	0.763192	9.61632	0.00642055	0.0178383
ENSCAFG00845011080	CKAP2L	cytoskeleton associated protein 2 like [Source:HGNC Symbol;Acc:HGNC:26877]	-0.849207	5.79081	31.1591	4.5131e-05	0.000328388
ENSCAFG00845018185	BORCS8	BLOC-1 related complex subunit 8 [Source:HGNC Symbol;Acc:HGNC:37247]	-0.848037	5.12472	54.5116	9.94204e-07	2.17045e-05
ENSCAFG00845001187	TMEM150B	transmembrane protein 150B [Source:HGNC Symbol;Acc:HGNC:34415]	0.847676	3.63312	38.2313	9.49964e-06	0.000102282
ENSCAFG00845014831	NFAM1	NFAT activating protein with ITAM motif 1 [Source:HGNC Symbol;Acc:HGNC:29872]	0.847388	1.88384	15.0393	0.00118483	0.00449032
ENSCAFG00845018103	0	0	-0.847166	5.83288	17.2098	0.000961578	0.00376351
ENSCAFG00845024712	0	0	-0.846766	10.2109	56.8267	8.24562e-07	1.94615e-05
ENSCAFG00845026150	KALRN	kalirin RhoGEF kinase [Source:HGNC Symbol;Acc:HGNC:4814]	0.846525	4.5226	78.6207	7.94868e-08	3.98844e-06
ENSCAFG00845013534	BCAT1	branched chain amino acid transaminase 1 [Source:HGNC Symbol;Acc:HGNC:976]	-0.846	6.175	53.5862	1.14491e-06	2.42546e-05
ENSCAFG00845003775	PLD3	phospholipase D family member 3 [Source:HGNC Symbol;Acc:HGNC:17158]	0.845877	8.78042	92.3803	2.47675e-08	1.99221e-06
ENSCAFG00845019822	CCSER1	coiled-coil serine rich protein 1 [Source:HGNC Symbol;Acc:HGNC:29349]	0.845103	2.02121	30.032	3.89774e-05	0.000292926
ENSCAFG00845000467	CPEB4	neuronal vesicle trafficking associated 2 [Source:HGNC Symbol;Acc:HGNC:24955]	-0.843688	-0.517593	8.13035	0.0109474	0.0276593
ENSCAFG00845021847	CMTM7	CKLF like MARVEL transmembrane domain containing 7 [Source:HGNC Symbol;Acc:HGNC:19178]	0.843504	3.86566	48.0216	2.27961e-06	3.81085e-05
ENSCAFG00845007989	KRTCAP3	keratinocyte associated protein 3 [Source:HGNC Symbol;Acc:HGNC:28943]	0.843308	0.346425	9.30602	0.00715587	0.0195216
ENSCAFG00845007125	ADCY4	adenylate cyclase 4 [Source:HGNC Symbol;Acc:HGNC:235]	0.843104	1.92447	13.666	0.00176007	0.00618308
ENSCAFG00845028176	TGFB2	transforming growth factor beta 2 [Source:HGNC Symbol;Acc:HGNC:11768]	-0.841459	0.24176	7.2808	0.015117	0.0359561
ENSCAFG00845017837	FGF5	fibroblast growth factor 5 [Source:NCBI gene (formerly Entrezgene);Acc:608459]	-0.84133	2.74939	29.5563	4.26293e-05	0.000313102
ENSCAFG00845014196	UHRF1	ubiquitin like with PHD and ring finger domains 1 [Source:HGNC Symbol;Acc:HGNC:12556]	-0.84082	8.79556	45.7893	4.30132e-06	5.97772e-05
ENSCAFG00845024032	H2AZ1	H2A.Z variant histone 1 [Source:NCBI gene (formerly Entrezgene);Acc:478493]	-0.840379	8.07638	55.7499	9.35827e-07	2.09449e-05
ENSCAFG00845019587	COL11A2	collagen type XI alpha 2 chain [Source:HGNC Symbol;Acc:HGNC:2187]	0.8401	5.13229	30.3761	4.46936e-05	0.000325562
ENSCAFG00845015733	PRICKLE4	prickle planar cell polarity protein 4 [Source:HGNC Symbol;Acc:HGNC:16805]	0.83979	3.12401	34.7276	1.68801e-05	0.000157236
ENSCAFG00845016098	CCNB2	cyclin B2 [Source:NCBI gene (formerly Entrezgene);Acc:478324]	-0.838822	5.83134	29.7179	5.80176e-05	0.000400005
ENSCAFG00845026928	PLK4	polo like kinase 4 [Source:HGNC Symbol;Acc:HGNC:11397]	-0.837495	4.24954	29.8605	4.02523e-05	0.000299718
ENSCAFG00845006494	P4HA3	prolyl 4-hydroxylase subunit alpha 3 [Source:HGNC Symbol;Acc:HGNC:30135]	-0.837167	2.25634	27.4262	6.44314e-05	0.000433199
ENSCAFG00845018025	TSC22D3	TSC22 domain family member 3 [Source:HGNC Symbol;Acc:HGNC:3051]	0.836608	4.60457	73.5221	1.27911e-07	5.3893e-06
ENSCAFG00845023388	0	0	-0.836539	3.97845	25.6532	9.23395e-05	0.000571076
ENSCAFG00845019185	LYRM4	LYR motif containing 4 [Source:HGNC Symbol;Acc:HGNC:21365]	0.835557	2.79102	23.6529	0.000141282	0.000792113
ENSCAFG00845004327	GINS2	GINS complex subunit 2 [Source:HGNC Symbol;Acc:HGNC:24575]	-0.834097	4.49866	53.1641	1.1735e-06	2.45271e-05
ENSCAFG00845015271	TREML2	triggering receptor expressed on myeloid cells like 2 [Source:VGNC Symbol;Acc:VGNC:47795]	0.832644	5.51168	132.282	1.67728e-09	4.1396e-07
ENSCAFG00845003082	0	0	-0.832546	1.06603	17.5781	0.000597241	0.00254956
ENSCAFG00845005345	ABCA5	ATP binding cassette subfamily A member 5 [Source:HGNC Symbol;Acc:HGNC:35]	0.832288	3.07795	41.2325	5.97669e-06	7.45514e-05
ENSCAFG00845012760	GBA	glucosylceramidase beta 1 [Source:HGNC Symbol;Acc:HGNC:4177]	0.831344	6.41015	135.8	1.3713e-09	3.79164e-07
ENSCAFG00845003132	TMEM26	transmembrane protein 26 [Source:HGNC Symbol;Acc:HGNC:28550]	-0.830991	0.484655	8.39716	0.00991977	0.0255691
ENSCAFG00845009826	0	PDZ binding kinase [Source:VGNC Symbol;Acc:VGNC:111625]	-0.830727	5.78799	27.7888	8.22938e-05	0.000523587
ENSCAFG00845003281	PCDHGC5	protocadherin gamma subfamily C, 5 [Source:HGNC Symbol;Acc:HGNC:8718]	0.830545	5.23429	95.2457	1.97948e-08	1.81186e-06
ENSCAFG00845002996	SORT1	sortilin 1 [Source:HGNC Symbol;Acc:HGNC:11186]	0.829973	3.19188	27.8057	5.97719e-05	0.000409547
ENSCAFG00845018498	ZNF653	zinc finger protein 653 [Source:HGNC Symbol;Acc:HGNC:25196]	0.82995	2.93262	26.6362	7.54945e-05	0.00048999
ENSCAFG00845023766	0	0	0.829458	3.55168	50.1131	1.72928e-06	3.12949e-05
ENSCAFG00845001397	GRWD1	glutamate rich WD repeat containing 1 [Source:HGNC Symbol;Acc:HGNC:21270]	-0.829041	5.38258	70.1721	1.7749e-07	6.69984e-06
ENSCAFG00845030962	USP18	0	-0.828949	2.55421	43.0677	4.55586e-06	6.18538e-05
ENSCAFG00845029345	LEPROT	leptin receptor overlapping transcript [Source:NCBI gene (formerly Entrezgene);Acc:609115]	0.828846	6.74903	73.2821	1.30895e-07	5.47991e-06
ENSCAFG00845021534	ZBTB22	zinc finger and BTB domain containing 22 [Source:VGNC Symbol;Acc:VGNC:48527]	0.82856	4.04625	37.4492	1.07646e-05	0.000112042
ENSCAFG00845004850	ROR1	receptor tyrosine kinase like orphan receptor 1 [Source:HGNC Symbol;Acc:HGNC:10256]	0.828482	5.3046	79.8195	7.13407e-08	3.69857e-06
ENSCAFG00845001853	NPM1	nucleophosmin 1 [Source:NCBI gene (formerly Entrezgene);Acc:479292]	-0.828477	9.7964	81.2615	6.2751e-08	3.45573e-06
ENSCAFG00845002754	AMIGO1	adhesion molecule with Ig like domain 1 [Source:HGNC Symbol;Acc:HGNC:20824]	0.828302	2.68455	40.7818	6.39726e-06	7.78226e-05
ENSCAFG00845030815	SUV39H1	0	-0.82811	6.96412	60.4373	4.97029e-07	1.39168e-05
ENSCAFG00845020723	GP9	glycoprotein IX platelet [Source:HGNC Symbol;Acc:HGNC:4444]	0.827978	4.42501	41.5002	5.74153e-06	7.2229e-05
ENSCAFG00845008732	NAXE	NAD(P)HX epimerase [Source:HGNC Symbol;Acc:HGNC:18453]	0.827827	3.97889	46.0156	2.99716e-06	4.62001e-05
ENSCAFG00845018266	WDPCP	WD repeat containing planar cell polarity effector [Source:HGNC Symbol;Acc:HGNC:28027]	0.827804	2.38625	25.3327	9.87104e-05	0.000600131
ENSCAFG00845010337	CARNS1	carnosine synthase 1 [Source:VGNC Symbol;Acc:VGNC:111388]	0.826978	1.16101	9.70875	0.00621829	0.0173782
ENSCAFG00845015962	H3C8	H3 clustered histone 8 [Source:NCBI gene (formerly Entrezgene);Acc:115945196]	-0.826678	0.680039	6.92756	0.0173608	0.0402398
ENSCAFG00845025410	H3C8	H3 clustered histone 8 [Source:NCBI gene (formerly Entrezgene);Acc:115945196]	-0.826678	0.680039	6.92756	0.0173608	0.0402398
ENSCAFG00845025523	H3C8	H3 clustered histone 8 [Source:NCBI gene (formerly Entrezgene);Acc:115945196]	-0.826678	0.680039	6.92756	0.0173608	0.0402398
ENSCAFG00845026258	H3C8	H3 clustered histone 8 [Source:NCBI gene (formerly Entrezgene);Acc:115945196]	-0.826678	0.680039	6.92756	0.0173608	0.0402398
ENSCAFG00845009002	CERK	ceramide kinase [Source:HGNC Symbol;Acc:HGNC:19256]	0.823906	6.83726	90.8451	2.79959e-08	2.16137e-06
ENSCAFG00845000517	0	0	0.823438	5.4012	110.651	6.49818e-09	9.28905e-07
ENSCAFG00845016102	NCKAP1	NCK associated protein 1 [Source:HGNC Symbol;Acc:HGNC:7666]	0.823328	8.05401	86.2997	4.06674e-08	2.68526e-06
ENSCAFG00845016934	CUEDC1	CUE domain containing 1 [Source:HGNC Symbol;Acc:HGNC:31350]	0.822671	3.60678	36.5171	1.25245e-05	0.000125047
ENSCAFG00845004993	NKG7	natural killer cell granule protein 7 [Source:HGNC Symbol;Acc:HGNC:7830]	0.822274	0.563905	6.90459	0.0175194	0.0404941
ENSCAFG00845025408	IGDCC4	immunoglobulin superfamily DCC subclass member 4 [Source:HGNC Symbol;Acc:HGNC:13770]	0.821704	2.65707	29.822	4.05451e-05	0.000301127
ENSCAFG00845001790	DIXDC1	DIX domain containing 1 [Source:HGNC Symbol;Acc:HGNC:23695]	0.821398	4.72818	55.7455	8.56517e-07	1.98291e-05
ENSCAFG00845030856	0	0	0.821276	3.26949	31.3636	3.04835e-05	0.000242117
ENSCAFG00845025577	SLC48A1	solute carrier family 48 member 1 [Source:HGNC Symbol;Acc:HGNC:26035]	0.820993	6.82293	94.8646	2.03869e-08	1.81186e-06
ENSCAFG00845010302	RFFL	notchless homolog 1 [Source:HGNC Symbol;Acc:HGNC:19889]	-0.820811	4.4092	62.5744	3.92193e-07	1.1884e-05
ENSCAFG00845003852	MT2A	metallothionein 1H [Source:NCBI gene (formerly Entrezgene);Acc:403768]	-0.820597	0.247908	12.32	0.0026454	0.00861377
ENSCAFG00845024672	PLA2G6	phospholipase A2 group VI [Source:HGNC Symbol;Acc:HGNC:9039]	0.819172	4.46059	47.8963	2.31832e-06	3.8509e-05
ENSCAFG00845026337	COQ10B	coenzyme Q10B [Source:HGNC Symbol;Acc:HGNC:25819]	-0.818593	6.49417	93.9035	2.19699e-08	1.86757e-06
ENSCAFG00845021073	SKA3	spindle and kinetochore associated complex subunit 3 [Source:HGNC Symbol;Acc:HGNC:20262]	-0.81848	5.06808	27.0076	8.62458e-05	0.000545593
ENSCAFG00845005171	FAM102A	estrogen-induced osteoclastogenesis regulator 1 [Source:HGNC Symbol;Acc:HGNC:31419]	0.818477	7.77476	121.537	3.20052e-09	6.3399e-07
ENSCAFG00845022323	EPB42	erythrocyte membrane protein band 4.2 [Source:HGNC Symbol;Acc:HGNC:3381]	0.817594	0.640628	8.21512	0.0106084	0.0269258
ENSCAFG00845027440	MAOB	monoamine oxidase B [Source:NCBI gene (formerly Entrezgene);Acc:403451]	0.816331	7.02545	73.9158	1.23179e-07	5.27853e-06
ENSCAFG00845013585	DEPDC1	DEP domain containing 1 [Source:HGNC Symbol;Acc:HGNC:22949]	-0.816331	4.96196	34.8284	1.69082e-05	0.000157257
ENSCAFG00845012174	SUPT3H	SPT3 homolog, SAGA and STAGA complex component [Source:HGNC Symbol;Acc:HGNC:11466]	0.816151	2.77994	38.7544	8.74657e-06	9.61761e-05
ENSCAFG00845020280	UBALD1	UBA like domain containing 1 [Source:HGNC Symbol;Acc:HGNC:29576]	0.816095	5.35062	55.0866	9.27183e-07	2.08569e-05
ENSCAFG00845011590	STK33	serine/threonine kinase 33 [Source:HGNC Symbol;Acc:HGNC:14568]	0.81592	1.3948	16.9477	0.000704304	0.0029211
ENSCAFG00845028867	SPSB1	splA/ryanodine receptor domain and SOCS box containing 1 [Source:HGNC Symbol;Acc:HGNC:30628]	0.815812	0.275841	8.21607	0.0106047	0.0269214
ENSCAFG00845008316	FNDC4	fibronectin type III domain containing 4 [Source:HGNC Symbol;Acc:HGNC:20239]	0.815042	5.05419	110.469	6.57904e-09	9.28905e-07
ENSCAFG00845023834	RCN3	reticulocalbin 3 [Source:HGNC Symbol;Acc:HGNC:21145]	-0.814532	2.50459	31.3691	3.04531e-05	0.000242039
ENSCAFG00845003408	LSR	lipolysis stimulated lipoprotein receptor [Source:HGNC Symbol;Acc:HGNC:29572]	0.814216	1.44864	9.98921	0.00564721	0.0160975
ENSCAFG00845003779	0	0	0.813715	-0.158258	6.88796	0.0176352	0.0407121
ENSCAFG00845023546	NCL	nucleolin [Source:HGNC Symbol;Acc:HGNC:7667]	-0.813502	10.0394	84.4749	4.74659e-08	2.89477e-06
ENSCAFG00845009823	MRPL12	mitochondrial ribosomal protein L12 [Source:HGNC Symbol;Acc:HGNC:10378]	-0.812439	6.4018	72.1089	1.46643e-07	5.91562e-06
ENSCAFG00845012499	CYP51A1	cytochrome P450 family 51 subfamily A member 1 [Source:HGNC Symbol;Acc:HGNC:2649]	-0.812255	7.15236	50.8532	1.72638e-06	3.12949e-05
ENSCAFG00845027449	0	0	-0.81169	8.10331	69.7513	1.85111e-07	6.95975e-06
ENSCAFG00845018675	SDC1	syndecan 1 [Source:HGNC Symbol;Acc:HGNC:10658]	-0.811664	4.89925	45.8341	3.07365e-06	4.6943e-05
ENSCAFG00845001935	NCF1	neutrophil cytosolic factor 1 [Source:HGNC Symbol;Acc:HGNC:7660]	0.811062	0.388863	7.26052	0.0152365	0.0362074
ENSCAFG00845015361	MROH6	maestro heat like repeat family member 6 [Source:VGNC Symbol;Acc:VGNC:111571]	0.810803	0.934448	12.6037	0.00242351	0.00800518
ENSCAFG00845002995	SRM	spermidine synthase [Source:HGNC Symbol;Acc:HGNC:11296]	-0.810642	6.55968	31.442	4.29999e-05	0.000315476
ENSCAFG00845005424	BLOC1S1	biosis of lysosomal organelles complex 1 subunit 1 [Source:VGNC Symbol;Acc:VGNC:111368]	0.809609	5.9945	86.5464	3.98349e-08	2.65673e-06
ENSCAFG00845001166	C19orf12	chromosome 19 open reading frame 12 [Source:HGNC Symbol;Acc:HGNC:25443]	0.809488	2.6674	22.9006	0.000166735	0.000906932
ENSCAFG00845003791	PDSS1	decaprenyl diphosphate synthase subunit 1 [Source:HGNC Symbol;Acc:HGNC:17759]	-0.80931	3.40587	62.7439	3.85e-07	1.18007e-05
ENSCAFG00845004182	FBL	fibrillarin [Source:HGNC Symbol;Acc:HGNC:3599]	-0.809105	7.45284	80.8725	6.49483e-08	3.48985e-06
ENSCAFG00845028743	NOP2	NOP2 nucleolar protein [Source:HGNC Symbol;Acc:HGNC:7867]	-0.809085	6.92623	73.5874	1.27113e-07	5.3893e-06
ENSCAFG00845009246	PMCH	pro-melanin concentrating hormone [Source:NCBI gene (formerly Entrezgene);Acc:449022]	-0.808311	3.11458	31.8747	2.77905e-05	0.000226558
ENSCAFG00845029271	PCMTD1	protein-L-isoaspartate (D-aspartate) O-methyltransferase domain containing 1 [Source:HGNC Symbol;Acc:HGNC:30483]	0.80809	4.45661	37.1402	1.13155e-05	0.000116689
ENSCAFG00845009915	ZNF214	zinc finger protein 214 [Source:HGNC Symbol;Acc:HGNC:13006]	0.806902	2.326	27.219	6.71467e-05	0.000446926
ENSCAFG00845006935	ADAMTS10	ADAM metallopeptidase with thrombospondin type 1 motif 10 [Source:NCBI gene (formerly Entrezgene);Acc:611267]	0.806085	1.51065	9.6535	0.00633833	0.0176579
ENSCAFG00845012228	FYCO1	FYVE and coiled-coil domain autophagy adaptor 1 [Source:HGNC Symbol;Acc:HGNC:14673]	0.805372	6.03586	103.63	1.0605e-08	1.26802e-06
ENSCAFG00845020400	SGO1	shugoshin 1 [Source:HGNC Symbol;Acc:HGNC:25088]	-0.805105	4.13272	26.2352	8.1912e-05	0.000522159
ENSCAFG00845009745	TMEM140	transmembrane protein 140 [Source:HGNC Symbol;Acc:HGNC:21870]	0.804805	3.90071	49.0342	1.99196e-06	3.46906e-05
ENSCAFG00845012944	UTRN	utrophin [Source:NCBI gene (formerly Entrezgene);Acc:442965]	0.80468	4.42899	49.8236	1.79574e-06	3.212e-05
ENSCAFG00845020929	FBXW4	F-box and WD repeat domain containing 4 [Source:HGNC Symbol;Acc:HGNC:10847]	0.803855	4.81537	65.2413	2.94429e-07	9.79364e-06
ENSCAFG00845025268	RCBTB2	RCC1 and BTB domain containing protein 2 [Source:HGNC Symbol;Acc:HGNC:1914]	0.803696	5.39936	59.379	5.60271e-07	1.50927e-05
ENSCAFG00845021329	GOLGB1	golgin B1 [Source:HGNC Symbol;Acc:HGNC:4429]	0.803374	7.67984	93.0526	2.34864e-08	1.92874e-06
ENSCAFG00845000943	0	0	0.802634	3.54694	43.1252	4.51794e-06	6.15628e-05
ENSCAFG00845010989	SIAE	sialic acid acetylesterase [Source:HGNC Symbol;Acc:HGNC:18187]	0.802128	5.07757	111.752	6.03273e-09	9.24094e-07
ENSCAFG00845027891	CTSE	cathepsin E [Source:HGNC Symbol;Acc:HGNC:2530]	0.802102	1.66367	14.598	0.00134272	0.00498616
ENSCAFG00845002326	0	0	0.801935	7.56867	21.0504	0.000409741	0.00187262
ENSCAFG00845018055	TEK	TEK receptor tyrosine kinase [Source:HGNC Symbol;Acc:HGNC:11724]	0.800471	0.577338	9.84479	0.00593353	0.0167695
ENSCAFG00845020025	COMP	cartilage oligomeric matrix protein [Source:HGNC Symbol;Acc:HGNC:2227]	0.800103	1.59999	13.3314	0.00194399	0.00667996
ENSCAFG00845027394	SLC38A2	solute carrier family 38 member 2 [Source:HGNC Symbol;Acc:HGNC:13448]	0.799624	6.47872	76.5399	9.62138e-08	4.4963e-06
ENSCAFG00845014719	BIRC5	0	-0.798496	9.38138	44.5879	4.56102e-06	6.18538e-05
ENSCAFG00845000873	0	0	-0.798204	6.51878	45.9733	3.28609e-06	4.9169e-05
ENSCAFG00845029383	RFC3	replication factor C subunit 3 [Source:HGNC Symbol;Acc:HGNC:9971]	-0.798092	5.49451	32.5541	2.83018e-05	0.000229598
ENSCAFG00845004496	CADM1	cell adhesion molecule 1 [Source:HGNC Symbol;Acc:HGNC:5951]	0.798085	5.0193	51.3318	1.47804e-06	2.85517e-05
ENSCAFG00845004521	EXO1	exonuclease 1 [Source:HGNC Symbol;Acc:HGNC:3511]	-0.798014	4.89131	42.656	4.83834e-06	6.45807e-05
ENSCAFG00845013577	AUNIP	aurora kinase A and ninein interacting protein [Source:HGNC Symbol;Acc:HGNC:28363]	-0.797968	1.97388	18.5434	0.000466844	0.00208408
ENSCAFG00845005680	MAL2	mal, T cell differentiation protein 2 [Source:HGNC Symbol;Acc:HGNC:13634]	-0.797454	4.49284	43.9158	4.0303e-06	5.67835e-05
ENSCAFG00845013202	TRIM63	tripartite motif containing 63 [Source:HGNC Symbol;Acc:HGNC:16007]	0.797205	2.44807	33.4217	2.11309e-05	0.000185482
ENSCAFG00845016845	0	0	-0.796597	7.27838	89.2925	3.17464e-08	2.35384e-06
ENSCAFG00845002874	C8H14orf93	chromosome 14 open reading frame 93 [Source:HGNC Symbol;Acc:HGNC:20162]	0.795865	2.63194	22.3976	0.000186613	0.000995467
ENSCAFG00845013762	MCM2	minichromosome maintenance complex component 2 [Source:HGNC Symbol;Acc:HGNC:6944]	-0.795563	9.08768	57.7331	6.77286e-07	1.69686e-05
ENSCAFG00845025048	GFY	golgi associated olfactory signaling regulator [Source:VGNC Symbol;Acc:VGNC:111510]	-0.79401	-0.266387	6.63755	0.0194885	0.0442723
ENSCAFG00845006620	0	0	-0.793895	2.46429	14.2805	0.00147095	0.00536036
ENSCAFG00845019696	MS4A2	membrane spanning 4-domains A2 [Source:NCBI gene (formerly Entrezgene);Acc:403799]	0.793722	11.307	142.999	9.21079e-10	3.27074e-07
ENSCAFG00845010576	ZC3H6	zinc finger CCCH-type containing 6 [Source:HGNC Symbol;Acc:HGNC:24762]	0.793685	4.52986	45.1222	3.39543e-06	5.0351e-05
ENSCAFG00845014285	PAPOLB	poly(A) polymerase beta [Source:HGNC Symbol;Acc:HGNC:15970]	0.793542	0.950601	11.9133	0.00300435	0.00956204
ENSCAFG00845014315	NIPAL3	NIPA like domain containing 3 [Source:HGNC Symbol;Acc:HGNC:25233]	0.793227	5.11696	42.8088	4.73126e-06	6.35559e-05
ENSCAFG00845009146	PARPBP	PARP1 binding protein [Source:HGNC Symbol;Acc:HGNC:26074]	-0.792868	4.87552	19.1014	0.000501436	0.00221025
ENSCAFG00845015064	SEPTIN11	septin 11 [Source:HGNC Symbol;Acc:HGNC:25589]	0.792848	3.63917	45.5533	3.1963e-06	4.83355e-05
ENSCAFG00845019924	MAGT1	magnesium transporter 1 [Source:HGNC Symbol;Acc:HGNC:28880]	0.792125	5.82041	75.4098	1.06922e-07	4.82678e-06
ENSCAFG00845016259	PPIH	peptidylprolyl isomerase H [Source:HGNC Symbol;Acc:HGNC:14651]	-0.791908	6.6591	80.6085	6.64885e-08	3.5474e-06
ENSCAFG00845021895	ZIC1	Zic family member 1 [Source:HGNC Symbol;Acc:HGNC:12872]	-0.79159	1.55124	17.1556	0.000666774	0.00279426
ENSCAFG00845012257	0	0	-0.791368	1.37987	9.7432	0.00614476	0.0172327
ENSCAFG00845029178	MAB21L1	mab-21 like 1 [Source:HGNC Symbol;Acc:HGNC:6757]	0.791065	5.42742	78.8457	7.78823e-08	3.94415e-06
ENSCAFG00845014309	OAF	out at first homolog [Source:HGNC Symbol;Acc:HGNC:28752]	0.790863	5.74885	60.1426	5.138e-07	1.4177e-05
ENSCAFG00845020313	POLQ	DNA polymerase theta [Source:HGNC Symbol;Acc:HGNC:9186]	-0.790841	4.82441	40.7524	6.42589e-06	7.79566e-05
ENSCAFG00845029426	MAPK8IP1	mitogen-activated protein kinase 8 interacting protein 1 [Source:HGNC Symbol;Acc:HGNC:6882]	0.790539	4.0133	46.8663	2.66589e-06	4.23733e-05
ENSCAFG00845014179	0	insulin like growth factor binding protein 7 [Source:HGNC Symbol;Acc:HGNC:5476]	0.789854	2.98158	17.2746	0.000646308	0.00271879
ENSCAFG00845013124	METTL13	methyltransferase 13, eEF1A N-terminus and K55 [Source:HGNC Symbol;Acc:HGNC:24248]	-0.789705	6.77959	59.5877	5.4712e-07	1.48495e-05
ENSCAFG00845012289	RNF44	ring finger protein 44 [Source:HGNC Symbol;Acc:HGNC:19180]	0.789543	5.72438	103.063	1.10471e-08	1.29749e-06
ENSCAFG00845004742	RPS6KA2	ribosomal protein S6 kinase A2 [Source:HGNC Symbol;Acc:HGNC:10431]	0.789264	4.84227	47.4108	2.47542e-06	4.04424e-05
ENSCAFG00845019888	RTL5	retrotransposon Gag like 5 [Source:HGNC Symbol;Acc:HGNC:29430]	0.788384	5.36437	48.4178	2.16189e-06	3.66912e-05
ENSCAFG00845012890	0	0	0.788112	0.834253	10.783	0.00432634	0.0129527
ENSCAFG00845008858	MCM3	minichromosome maintenance complex component 3 [Source:HGNC Symbol;Acc:HGNC:6945]	-0.787737	8.40361	54.8139	9.85675e-07	2.16358e-05
ENSCAFG00845009192	SIPA1L1	signal induced proliferation associated 1 like 1 [Source:HGNC Symbol;Acc:HGNC:20284]	0.787435	7.87864	162.61	3.39134e-10	1.66703e-07
ENSCAFG00845024154	CDADC1	cytidine and dCMP deaminase domain containing 1 [Source:HGNC Symbol;Acc:HGNC:20299]	0.787106	6.11615	75.861	1.02495e-07	4.67462e-06
ENSCAFG00845007775	HEBP2	heme binding protein 2 [Source:HGNC Symbol;Acc:HGNC:15716]	-0.786774	3.59777	67.198	2.39992e-07	8.38203e-06
ENSCAFG00845019291	0	0	0.785725	6.58142	49.1848	2.00358e-06	3.47661e-05
ENSCAFG00845027537	ESRRG	estrogen related receptor gamma [Source:HGNC Symbol;Acc:HGNC:3474]	0.785206	0.541014	8.52439	0.0094685	0.0245894
ENSCAFG00845011738	PC	pyruvate carboxylase [Source:HGNC Symbol;Acc:HGNC:8636]	-0.785065	4.98151	43.1867	4.47771e-06	6.11401e-05
ENSCAFG00845017767	EPS8L2	EPS8 signaling adaptor L2 [Source:HGNC Symbol;Acc:HGNC:21296]	0.78445	2.78304	17.1762	0.000663176	0.00278094
ENSCAFG00845022604	MVK	mevalonate kinase [Source:HGNC Symbol;Acc:HGNC:7530]	-0.784223	6.7508	50.1784	1.76007e-06	3.16098e-05
ENSCAFG00845022483	0	0	-0.784118	3.05883	18.0864	0.000524112	0.00229495
ENSCAFG00845008579	0	0	0.783393	3.34929	37.3545	1.09301e-05	0.000113332
ENSCAFG00845001417	PCOLCE	procollagen C-endopeptidase enhancer [Source:HGNC Symbol;Acc:HGNC:8738]	0.782869	2.02567	19.1192	0.00040442	0.00185469
ENSCAFG00845004925	TMEM156	transmembrane protein 156 [Source:HGNC Symbol;Acc:HGNC:26260]	-0.782659	2.61133	27.725	6.07297e-05	0.00041376
ENSCAFG00845018517	SMIM22	small integral membrane protein 22 [Source:VGNC Symbol;Acc:VGNC:111728]	0.782349	2.95761	25.9314	8.71804e-05	0.000548889
ENSCAFG00845003477	MRTO4	MRT4 homolog, ribosome maturation factor [Source:HGNC Symbol;Acc:HGNC:18477]	-0.782308	5.48756	52.9291	1.20833e-06	2.47257e-05
ENSCAFG00845026987	ITGB5	integrin subunit beta 5 [Source:HGNC Symbol;Acc:HGNC:6160]	0.78209	0.357979	9.1334	0.0076058	0.0205088
ENSCAFG00845014635	THA1	threonine aldolase 1 [Source:VGNC Symbol;Acc:VGNC:109299]	0.782037	4.85844	50.4472	1.65595e-06	3.04982e-05
ENSCAFG00845002572	0	glutathione S-transferase mu 4 [Source:HGNC Symbol;Acc:HGNC:4636]	0.781245	6.66145	163.849	3.19591e-10	1.63139e-07
ENSCAFG00845026052	CYB5D1	cytochrome b5 domain containing 1 [Source:HGNC Symbol;Acc:HGNC:26516]	0.781158	4.70893	41.6425	5.62078e-06	7.14549e-05
ENSCAFG00845010948	RUFY3	RUN and FYVE domain containing 3 [Source:HGNC Symbol;Acc:HGNC:30285]	0.780953	5.89651	41.678	5.71654e-06	7.20512e-05
ENSCAFG00845009080	MPDZ	multiple PDZ domain crumbs cell polarity complex component [Source:HGNC Symbol;Acc:HGNC:7208]	0.780486	4.23631	51.287	1.48653e-06	2.85517e-05
ENSCAFG00845015750	UBE2C	0	-0.780404	4.00083	31.6697	2.88373e-05	0.000231816
ENSCAFG00845027154	0	0	-0.779835	6.32882	45.845	3.14407e-06	4.77438e-05
ENSCAFG00845002696	MCM7	minichromosome maintenance complex component 7 [Source:HGNC Symbol;Acc:HGNC:6950]	-0.778831	8.65256	61.4424	4.44264e-07	1.27625e-05
ENSCAFG00845006103	OSBPL8	Bardet-Biedl syndrome 10 [Source:HGNC Symbol;Acc:HGNC:26291]	0.778735	2.62219	25.019	0.000105426	0.000629707
ENSCAFG00845018375	GABBR1	gamma-aminobutyric acid type B receptor subunit 1 [Source:HGNC Symbol;Acc:HGNC:4070]	0.778587	4.21069	32.6977	2.39952e-05	0.000203851
ENSCAFG00845024581	GRIN1	glutamate ionotropic receptor NMDA type subunit 1 [Source:NCBI gene (formerly Entrezgene);Acc:494007]	-0.778483	1.29449	9.91355	0.00579522	0.0164557
ENSCAFG00845005793	0	0	0.777048	7.74821	129.083	2.02292e-09	4.79433e-07
ENSCAFG00845000430	WDR62	WD repeat domain 62 [Source:HGNC Symbol;Acc:HGNC:24502]	-0.776639	3.95136	55.2017	9.14388e-07	2.07095e-05
ENSCAFG00845010117	ARL16	ADP ribosylation factor like GTPase 16 [Source:HGNC Symbol;Acc:HGNC:27902]	0.776525	2.41508	23.6041	0.000142794	0.000797625
ENSCAFG00845005224	0	0	-0.776189	0.796814	7.91269	0.0118755	0.029554
ENSCAFG00845006624	0	0	-0.776045	0.568809	6.30488	0.0223036	0.0494757
ENSCAFG00845001871	FANCM	FA complementation group M [Source:HGNC Symbol;Acc:HGNC:23168]	-0.775932	4.76983	42.8568	4.69824e-06	6.32404e-05
ENSCAFG00845010762	ETV4	ETS variant transcription factor 4 [Source:HGNC Symbol;Acc:HGNC:3493]	-0.775634	6.0244	29.3933	6.02032e-05	0.000411864
ENSCAFG00845009329	TTK	TTK protein kinase [Source:HGNC Symbol;Acc:HGNC:12401]	-0.774953	5.24776	28.2149	6.23564e-05	0.000422889
ENSCAFG00845015605	DPY19L4	dpy-19 like 4 [Source:HGNC Symbol;Acc:HGNC:27829]	0.774718	5.94691	42.0433	5.41537e-06	6.97025e-05
ENSCAFG00845019219	KIF20A	kinesin family member 20A [Source:HGNC Symbol;Acc:HGNC:9787]	-0.774157	6.95231	40.4319	8.32805e-06	9.26487e-05
ENSCAFG00845011399	0	0	0.774099	0.851036	6.92015	0.0174118	0.0403157
ENSCAFG00845015266	NAALADL2	N-acetylated alpha-linked acidic dipeptidase like 2 [Source:HGNC Symbol;Acc:HGNC:23219]	0.77398	0.744097	8.96848	0.00806571	0.0214804
ENSCAFG00845027034	FRMD5	FERM domain containing 5 [Source:HGNC Symbol;Acc:HGNC:28214]	0.773591	1.00292	8.9477	0.00812587	0.0215995
ENSCAFG00845014688	ANO1	anoctamin 1 [Source:HGNC Symbol;Acc:HGNC:21625]	-0.7731	4.34666	14.6421	0.00154625	0.00558264
ENSCAFG00845024606	0	0	0.772987	3.95234	53.2865	1.15581e-06	2.429e-05
ENSCAFG00845022313	OAS2	2'-5'-oligoadenylate synthetase 2 [Source:NCBI gene (formerly Entrezgene);Acc:611051]	0.772852	2.70079	19.2946	0.000387306	0.00178981
ENSCAFG00845021549	0	0	0.772568	3.21518	14.8263	0.0012675	0.00475473
ENSCAFG00845010926	TBRG4	transforming growth factor beta regulator 4 [Source:HGNC Symbol;Acc:HGNC:17443]	-0.771704	6.3783	58.767	6.00917e-07	1.59507e-05
ENSCAFG00845022515	ZBTB4	zinc finger and BTB domain containing 4 [Source:NCBI gene (formerly Entrezgene);Acc:489474]	0.770824	7.09209	46.4347	3.05283e-06	4.66788e-05
ENSCAFG00845029067	GINS1	0	-0.770747	5.31998	59.8574	5.30629e-07	1.45506e-05
ENSCAFG00845021043	SLC4A5	solute carrier family 4 member 5 [Source:HGNC Symbol;Acc:HGNC:18168]	-0.769757	2.1637	16.7715	0.000737945	0.00303502
ENSCAFG00845020339	0	0	0.768734	2.57416	32.7006	2.39831e-05	0.000203851
ENSCAFG00845026065	0	0	-0.767426	2.40098	27.3488	6.54318e-05	0.000438591
ENSCAFG00845006598	CREB3L3	cAMP responsive element binding protein 3 like 3 [Source:HGNC Symbol;Acc:HGNC:18855]	0.767195	3.49594	36.8902	1.17841e-05	0.000120306
ENSCAFG00845018393	NEIL3	nei like DNA glycosylase 3 [Source:HGNC Symbol;Acc:HGNC:24573]	-0.767139	3.86496	25.9056	8.76457e-05	0.000551034
ENSCAFG00845008889	TPP1	tripeptidyl peptidase 1 [Source:NCBI gene (formerly Entrezgene);Acc:485337]	0.767105	7.56143	136.996	1.28191e-09	3.79164e-07
ENSCAFG00845023073	0	0	0.766988	3.26554	30.1522	3.81109e-05	0.000287718
ENSCAFG00845012236	ADAMTS3	ADAM metallopeptidase with thrombospondin type 1 motif 3 [Source:HGNC Symbol;Acc:HGNC:219]	-0.76671	3.7271	43.4392	4.31676e-06	5.98038e-05
ENSCAFG00845024912	CRIP1	cysteine rich protein 1 [Source:HGNC Symbol;Acc:HGNC:2360]	0.765921	2.80817	25.0343	0.000105087	0.000628351
ENSCAFG00845027571	PRKCE	protein kinase C epsilon [Source:HGNC Symbol;Acc:HGNC:9401]	0.765826	4.91243	60.1696	5.12237e-07	1.41633e-05
ENSCAFG00845012863	RNF213	ring finger protein 213 [Source:HGNC Symbol;Acc:HGNC:14539]	0.765755	7.2351	69.5331	1.89208e-07	7.03409e-06
ENSCAFG00845018787	MOB3C	MOB kinase activator 3C [Source:HGNC Symbol;Acc:HGNC:29800]	0.765378	5.87174	64.9536	3.03538e-07	1.00213e-05
ENSCAFG00845029149	B4GALNT4	beta-1,4-N-acetyl-galactosaminyltransferase 4 [Source:HGNC Symbol;Acc:HGNC:26315]	-0.765312	3.28962	17.3417	0.000635093	0.00268096
ENSCAFG00845027292	ATG13	autophagy related 13 [Source:HGNC Symbol;Acc:HGNC:29091]	0.764529	6.01643	120.373	3.44291e-09	6.62236e-07
ENSCAFG00845017947	0	0	-0.764455	2.36513	17.0475	0.000686002	0.00285713
ENSCAFG00845019610	FAM186B	family with sequence similarity 186 member B [Source:HGNC Symbol;Acc:HGNC:25296]	0.763295	1.95953	19.2488	0.000391695	0.00180631
ENSCAFG00845022620	RNF223	ring finger protein 223 [Source:HGNC Symbol;Acc:HGNC:40020]	0.762916	0.758336	12.5815	0.00244012	0.00804695
ENSCAFG00845024582	ASF1B	0	-0.76213	7.79232	26.4598	0.000119257	0.000692377
ENSCAFG00845029491	ADAMTS4	ADAM metallopeptidase with thrombospondin type 1 motif 4 [Source:HGNC Symbol;Acc:HGNC:220]	0.762066	4.10147	43.5885	4.22467e-06	5.88968e-05
ENSCAFG00845024577	HMGB3	high mobility group box 3 [Source:HGNC Symbol;Acc:HGNC:5004]	-0.761691	5.10975	33.5851	2.05385e-05	0.000181725
ENSCAFG00845006068	SPINT2	serine peptidase inhibitor, Kunitz type 2 [Source:NCBI gene (formerly Entrezgene);Acc:403665]	0.761346	5.38147	100.46	1.33566e-08	1.44121e-06
ENSCAFG00845025952	RRM2	ribonucleotide reductase regulatory subunit M2 [Source:HGNC Symbol;Acc:HGNC:10452]	-0.760892	8.70389	31.6661	4.13926e-05	0.000305371
ENSCAFG00845011145	FADS2	fatty acid desaturase 2 [Source:HGNC Symbol;Acc:HGNC:3575]	-0.759851	8.87246	11.8825	0.00412884	0.0124598
ENSCAFG00845011904	KIT	KIT proto-onco, receptor tyrosine kinase [Source:NCBI gene (formerly Entrezgene);Acc:403811]	0.759728	11.9237	172.053	2.17854e-10	1.37684e-07
ENSCAFG00845004484	SSC4D	scavenger receptor cysteine rich family member with 4 domains [Source:HGNC Symbol;Acc:HGNC:14461]	0.758892	1.47728	10.226	0.00521082	0.0150967
ENSCAFG00845011730	UNC5A	unc-5 netrin receptor A [Source:HGNC Symbol;Acc:HGNC:12567]	0.758277	3.3649	32.964	2.28941e-05	0.00019717
ENSCAFG00845027979	ADGRF3	adhesion G protein-coupled receptor F3 [Source:HGNC Symbol;Acc:HGNC:18989]	0.757425	-0.0492479	8.50766	0.00952647	0.0246896
ENSCAFG00845010706	LMNB1	lamin B1 [Source:HGNC Symbol;Acc:HGNC:6637]	-0.757111	8.2569	48.9165	2.07563e-06	3.573e-05
ENSCAFG00845002176	0	0	0.756978	0.794317	12.2263	0.0027236	0.0088165
ENSCAFG00845015393	IRF2	interferon regulatory factor 2 [Source:HGNC Symbol;Acc:HGNC:6117]	0.755951	5.00326	51.8071	1.39135e-06	2.7236e-05
ENSCAFG00845017297	RHBDF2	rhomboid 5 homolog 2 [Source:NCBI gene (formerly Entrezgene);Acc:483332]	0.755866	3.88638	32.6191	2.43316e-05	0.000205687
ENSCAFG00845011737	VWA5A	von Willebrand factor A domain containing 5A [Source:HGNC Symbol;Acc:HGNC:6658]	0.755524	7.6952	23.9926	0.00019442	0.00103049
ENSCAFG00845003912	GUCY1A2	guanylate cyclase 1 soluble subunit alpha 2 [Source:HGNC Symbol;Acc:HGNC:4684]	0.755351	1.75377	9.91806	0.00578628	0.0164339
ENSCAFG00845003137	CDT1	chromatin licensing and DNA replication factor 1 [Source:HGNC Symbol;Acc:HGNC:24576]	-0.75523	7.66593	35.2726	2.11089e-05	0.000185411
ENSCAFG00845018868	E2F8	E2F transcription factor 8 [Source:HGNC Symbol;Acc:HGNC:24727]	-0.755208	5.93895	23.6438	0.000184887	0.000987453
ENSCAFG00845004923	BSDC1	BSD domain containing 1 [Source:HGNC Symbol;Acc:HGNC:25501]	0.7549	5.91663	83.7988	5.02996e-08	3.0071e-06
ENSCAFG00845021485	FBXL22	F-box and leucine rich repeat protein 22 [Source:HGNC Symbol;Acc:HGNC:27537]	0.754365	2.04116	20.5355	0.000287015	0.00141032
ENSCAFG00845010540	TOMT	transmembrane O-methyltransferase [Source:HGNC Symbol;Acc:HGNC:55527]	0.753567	2.88813	31.6982	2.86892e-05	0.000231582
ENSCAFG00845028620	CCPG1	cell cycle progression 1 [Source:HGNC Symbol;Acc:HGNC:24227]	0.753565	5.36558	60.9008	4.7187e-07	1.34392e-05
ENSCAFG00845000762	CFAP95	cilia and flagella associated protein 95 [Source:HGNC Symbol;Acc:HGNC:31422]	0.753513	1.78186	16.628	0.000766697	0.00313192
ENSCAFG00845004296	0	0	-0.753219	6.33782	47.7917	2.35122e-06	3.87644e-05
ENSCAFG00845005761	NRBP2	nuclear receptor binding protein 2 [Source:HGNC Symbol;Acc:HGNC:19339]	0.753087	5.3522	56.6277	7.71146e-07	1.8541e-05
ENSCAFG00845026341	DSN1	DSN1 component of MIS12 kinetochore complex [Source:HGNC Symbol;Acc:HGNC:16165]	-0.752933	5.96554	44.8648	3.52088e-06	5.14638e-05
ENSCAFG00845012601	PLEKHO1	pleckstrin homology domain containing O1 [Source:HGNC Symbol;Acc:HGNC:24310]	-0.752356	3.42644	38.3298	9.35253e-06	0.000101245
ENSCAFG00845026405	0	0	0.752352	1.68924	9.42705	0.00685833	0.0188221
ENSCAFG00845013833	ENTPD5	ectonucleoside triphosphate diphosphohydrolase 5 (inactive) [Source:HGNC Symbol;Acc:HGNC:3367]	0.751953	2.80155	27.1852	6.76021e-05	0.000449057
ENSCAFG00845019624	QPCT	glutaminyl-peptide cyclotransferase [Source:HGNC Symbol;Acc:HGNC:9753]	0.75103	6.95105	57.238	7.17646e-07	1.76709e-05
ENSCAFG00845027328	BUB1B	BUB1 mitotic checkpoint serine/threonine kinase B [Source:HGNC Symbol;Acc:HGNC:1149]	-0.7509	5.96923	30.8086	4.14689e-05	0.000305764
ENSCAFG00845011201	TH	tyrosine hydroxylase [Source:NCBI gene (formerly Entrezgene);Acc:403444]	-0.750869	8.24124	38.7213	1.07642e-05	0.000112042
ENSCAFG00845028310	CD209	CD209 molecule [Source:NCBI gene (formerly Entrezgene);Acc:485000]	0.750748	0.363644	6.88529	0.0176539	0.0407366
ENSCAFG00845022471	0	0	0.750606	4.94317	40.6146	6.5616e-06	7.9053e-05
ENSCAFG00845010772	GLT8D2	glycosyltransferase 8 domain containing 2 [Source:HGNC Symbol;Acc:HGNC:24890]	0.750475	4.26054	26.717	7.42716e-05	0.000483202
ENSCAFG00845024249	NT5M	5',3'-nucleotidase, mitochondrial [Source:HGNC Symbol;Acc:HGNC:15769]	0.7503	2.73686	27.7823	6.00483e-05	0.000411017
ENSCAFG00845006315	HNRNPM	heterogeneous nuclear ribonucleoprotein M [Source:HGNC Symbol;Acc:HGNC:5046]	-0.749373	8.8438	79.6221	7.26153e-08	3.73546e-06
ENSCAFG00845000764	FAM89A	family with sequence similarity 89 member A [Source:HGNC Symbol;Acc:HGNC:25057]	0.749062	2.43204	23.0734	0.000160466	0.000878227
ENSCAFG00845018527	RUVBL1	RuvB like AAA ATPase 1 [Source:HGNC Symbol;Acc:HGNC:10474]	-0.749046	7.87642	69.6745	1.86542e-07	6.97405e-06
ENSCAFG00845004275	0	0	-0.748154	3.43495	25.9732	8.64341e-05	0.000546003
ENSCAFG00845023803	PUSL1	pseudouridine synthase like 1 [Source:HGNC Symbol;Acc:HGNC:26914]	-0.748102	3.19687	20.9402	0.000260882	0.00130412
ENSCAFG00845026412	OLIG1	oligodendrocyte transcription factor 1 [Source:HGNC Symbol;Acc:HGNC:16983]	-0.748096	3.18584	16.7884	0.000734639	0.0030233
ENSCAFG00845010088	RCC1	regulator of chromosome condensation 1 [Source:NCBI gene (formerly Entrezgene);Acc:487332]	-0.747608	5.86797	36.4464	1.32456e-05	0.00012993
ENSCAFG00845024364	ATP1B2	ATPase Na+/K+ transporting subunit beta 2 [Source:HGNC Symbol;Acc:HGNC:805]	0.746851	6.99054	64.1497	3.30708e-07	1.06018e-05
ENSCAFG00845013250	REL	REL proto-oncogene, NF-kB subunit [Source:HGNC Symbol;Acc:HGNC:9954]	0.746652	3.4166	41.3644	5.85951e-06	7.33654e-05
ENSCAFG00845007064	JMY	junction mediating and regulatory protein, p53 cofactor [Source:HGNC Symbol;Acc:HGNC:28916]	0.746637	5.08722	55.1634	9.18622e-07	2.07699e-05
ENSCAFG00845001202	TMEM175	transmembrane protein 175 [Source:HGNC Symbol;Acc:HGNC:28709]	0.746396	5.43284	52.1428	1.33352e-06	2.64552e-05
ENSCAFG00845020863	0	0	0.746011	0.578326	7.19019	0.0156594	0.0370466
ENSCAFG00845005568	TTC16	tetratricopeptide repeat domain 16 [Source:HGNC Symbol;Acc:HGNC:26536]	0.74592	0.868425	10.0453	0.00554032	0.0158738
ENSCAFG00845024695	RBM28	RNA binding motif protein 28 [Source:HGNC Symbol;Acc:HGNC:21863]	-0.745764	5.71355	70.9815	1.63794e-07	6.37501e-06
ENSCAFG00845001812	AGFG2	ArfGAP with FG repeats 2 [Source:HGNC Symbol;Acc:HGNC:5177]	0.74561	1.92141	18.1225	0.00051931	0.00227618
ENSCAFG00845013212	IZUMO4	IZUMO family member 4 [Source:HGNC Symbol;Acc:HGNC:26950]	0.745239	2.90977	17.7748	0.000567659	0.0024453
ENSCAFG00845003052	DDX21	DExD-box helicase 21 [Source:HGNC Symbol;Acc:HGNC:2744]	-0.745126	7.48246	52.4068	1.28995e-06	2.59397e-05
ENSCAFG00845004027	MAP1LC3B	0	0.745063	6.02512	77.0617	9.16776e-08	4.33005e-06
ENSCAFG00845026477	0	0	0.744913	2.80478	31.6075	2.91638e-05	0.000233799
ENSCAFG00845020090	GPR135	G protein-coupled receptor 135 [Source:HGNC Symbol;Acc:HGNC:19991]	-0.744363	1.55164	13.8988	0.00164363	0.00584167
ENSCAFG00845025175	NR4A2	nuclear receptor subfamily 4 group A member 2 [Source:HGNC Symbol;Acc:HGNC:7981]	0.74416	3.24078	30.9524	3.28626e-05	0.000255658
ENSCAFG00845003057	LYAR	0	-0.74409	6.22959	99.9157	1.3905e-08	1.47638e-06
ENSCAFG00845014847	CELA1	chymotrypsin like elastase 1 [Source:NCBI gene (formerly Entrezgene);Acc:403515]	0.743512	1.10884	13.6679	0.00175908	0.00618261
ENSCAFG00845016107	CD274	CD274 molecule [Source:NCBI gene (formerly Entrezgene);Acc:484186]	0.742715	4.58208	38.6667	8.86803e-06	9.71093e-05
ENSCAFG00845000165	CEMIP2	cell migration inducing hyaluronidase 2 [Source:HGNC Symbol;Acc:HGNC:11869]	0.742676	6.4973	66.3954	2.60831e-07	8.86331e-06
ENSCAFG00845029225	ANLN	anillin, actin binding protein [Source:HGNC Symbol;Acc:HGNC:14082]	-0.74257	5.50377	22.0349	0.000259417	0.00129826
ENSCAFG00845013476	TACC3	transforming acidic coiled-coil containing protein 3 [Source:HGNC Symbol;Acc:HGNC:11524]	-0.742549	7.80633	77.9053	8.4841e-08	4.10953e-06
ENSCAFG00845026698	TMCC1	transmembrane and coiled-coil domain family 1 [Source:HGNC Symbol;Acc:HGNC:29116]	0.742543	2.76424	28.5659	5.15265e-05	0.000365115
ENSCAFG00845005844	RAPGEF2	Rap guanine nucleotide exchange factor 2 [Source:HGNC Symbol;Acc:HGNC:16854]	0.742276	7.65699	104.053	1.02884e-08	1.26433e-06
ENSCAFG00845001151	FLVCR1	FLVCR choline and heme transporter 1 [Source:HGNC Symbol;Acc:HGNC:24682]	-0.740956	5.33707	53.0826	1.18545e-06	2.45449e-05
ENSCAFG00845018818	PCGF1	polycomb group ring finger 1 [Source:HGNC Symbol;Acc:HGNC:17615]	0.7409	4.14457	31.9236	2.75475e-05	0.000225407
ENSCAFG00845015765	DLG3	discs large MAGUK scaffold protein 3 [Source:VGNC Symbol;Acc:VGNC:111435]	0.740333	0.499565	7.10062	0.0162175	0.0381088
ENSCAFG00845021745	0	0	0.740314	4.50269	31.8895	2.77169e-05	0.000226235
ENSCAFG00845001428	LPAR3	lysophosphatidic acid receptor 3 [Source:HGNC Symbol;Acc:HGNC:14298]	-0.740257	2.84934	29.9166	3.98305e-05	0.000297652
ENSCAFG00845003393	NEK2	NIMA related kinase 2 [Source:HGNC Symbol;Acc:HGNC:7745]	-0.740177	5.95486	40.1914	7.15101e-06	8.33444e-05
ENSCAFG00845007948	RSKR	sperm associated antigen 5 [Source:HGNC Symbol;Acc:HGNC:13452]	-0.740167	5.78708	100.916	1.29162e-08	1.41977e-06
ENSCAFG00845010188	INCENP	inner centromere protein [Source:HGNC Symbol;Acc:HGNC:6058]	-0.739995	7.34952	62.2251	4.07498e-07	1.20509e-05
ENSCAFG00845007943	ITGA2B	integrin subunit alpha 2b [Source:NCBI gene (formerly Entrezgene);Acc:403789]	0.739983	2.25787	14.5515	0.00136069	0.00503739
ENSCAFG00845020502	ESPL1	extra spindle pole bodies like 1, separase [Source:HGNC Symbol;Acc:HGNC:16856]	-0.739423	7.48539	39.972	8.32022e-06	9.26392e-05
ENSCAFG00845009655	0	0	-0.73932	2.47513	12.051	0.002877	0.00921862
ENSCAFG00845029851	0	0	0.739198	2.95284	31.0324	3.23838e-05	0.000252735
ENSCAFG00845027395	0	0	0.739166	8.1621	123.792	2.78328e-09	5.82213e-07
ENSCAFG00845023751	MIS18A	MIS18 kinetochore protein A [Source:HGNC Symbol;Acc:HGNC:1286]	-0.738985	4.61493	42.5558	4.90997e-06	6.49703e-05
ENSCAFG00845003457	ZNF789	zinc finger protein 789 [Source:VGNC Symbol;Acc:VGNC:48818]	0.738681	1.3053	8.35838	0.0100621	0.0258507
ENSCAFG00845021786	CCT5	chaperonin containing TCP1 subunit 5 [Source:HGNC Symbol;Acc:HGNC:1618]	-0.738435	8.8252	75.2815	1.0822e-07	4.85237e-06
ENSCAFG00845024702	NIPAL2	NIPA like domain containing 2 [Source:HGNC Symbol;Acc:HGNC:25854]	0.738272	1.6571	22.2458	0.000193118	0.00102728
ENSCAFG00845000607	SERPINE1	serpin family E member 1 [Source:NCBI gene (formerly Entrezgene);Acc:403476]	0.737652	0.205631	7.46044	0.0141033	0.0339462
ENSCAFG00845018385	ADAMTSL4	ADAMTS like 4 [Source:HGNC Symbol;Acc:HGNC:19706]	0.737154	3.75253	18.0729	0.000525922	0.00229909
ENSCAFG00845006390	KCNE3	potassium voltage-gated channel subfamily E regulatory subunit 3 [Source:HGNC Symbol;Acc:HGNC:6243]	0.736504	3.56247	25.3396	9.8568e-05	0.000599539
ENSCAFG00845021624	TRIM34	tripartite motif containing 34 [Source:NCBI gene (formerly Entrezgene);Acc:100568302]	0.736116	2.3529	16.0493	0.000896062	0.00355638
ENSCAFG00845006117	RELB	RELB proto-oncogene, NF-kB subunit [Source:HGNC Symbol;Acc:HGNC:9956]	0.735856	4.18692	51.1671	1.50948e-06	2.87017e-05
ENSCAFG00845004330	MTCL1	microtubule crosslinking factor 1 [Source:HGNC Symbol;Acc:HGNC:29121]	-0.735529	4.67659	33.1064	2.23286e-05	0.000193563
ENSCAFG00845000649	TYROBP	transmembrane immune signaling adaptor TYROBP [Source:NCBI gene (formerly Entrezgene);Acc:476477]	0.735337	5.14118	49.2528	1.93532e-06	3.40206e-05
ENSCAFG00845014856	PDGFRL	platelet derived growth factor receptor like [Source:HGNC Symbol;Acc:HGNC:8805]	-0.735275	4.7217	71.2527	1.59473e-07	6.28882e-06
ENSCAFG00845009231	0	0	-0.734169	1.33281	10.283	0.00511153	0.0148642
ENSCAFG00845010276	F2R	coagulation factor II thrombin receptor [Source:HGNC Symbol;Acc:HGNC:3537]	0.733699	1.8506	17.3923	0.000626761	0.00265001
ENSCAFG00845014950	TRIO	0	0.733332	2.05454	25.2638	0.000100143	0.00060589
ENSCAFG00845020433	SPC25	SPC25 component of NDC80 kinetochore complex [Source:HGNC Symbol;Acc:HGNC:24031]	-0.732979	5.74438	33.0101	2.40068e-05	0.000203851
ENSCAFG00845012704	VARS1	valyl-tRNA synthetase 1 [Source:HGNC Symbol;Acc:HGNC:12651]	-0.732468	8.9206	40.6334	7.42707e-06	8.57895e-05
ENSCAFG00845012121	SUMF1	sulfatase modifying factor 1 [Source:HGNC Symbol;Acc:HGNC:20376]	0.73208	5.4938	81.7151	6.02928e-08	3.34814e-06
ENSCAFG00845004189	0	0	-0.732029	6.49416	51.3029	1.48351e-06	2.85517e-05
ENSCAFG00845021367	HMG20A	high mobility group 20A [Source:HGNC Symbol;Acc:HGNC:5001]	0.731662	6.23881	78.8067	7.81578e-08	3.94415e-06
ENSCAFG00845028130	0	0	-0.73143	8.21991	22.2318	0.000278253	0.00137387
ENSCAFG00845017841	RORA	RAR related orphan receptor A [Source:HGNC Symbol;Acc:HGNC:10258]	0.731316	1.55089	12.2834	0.00267561	0.00869933
ENSCAFG00845020456	0	0	0.73075	2.35286	6.92413	0.0177588	0.0409405
ENSCAFG00845019714	H1FX	0	-0.7305	9.28504	23.673	0.000204635	0.00107348
ENSCAFG00845028532	AXIN2	axin 2 [Source:HGNC Symbol;Acc:HGNC:904]	0.730252	4.35315	24.2076	0.000125293	0.000719554
ENSCAFG00845022200	HELLS	helicase, lymphoid specific [Source:HGNC Symbol;Acc:HGNC:4861]	-0.730223	5.79109	13.0299	0.00279513	0.00900192
ENSCAFG00845022824	SKIL	SKI like proto-oncogene [Source:HGNC Symbol;Acc:HGNC:10897]	0.730073	3.17746	15.8036	0.000958243	0.00375221
ENSCAFG00845021665	KIF14	kinesin family member 14 [Source:HGNC Symbol;Acc:HGNC:19181]	-0.729769	5.62786	20.3703	0.00037443	0.00174489
ENSCAFG00845029155	TAPBPL	TAP binding protein like [Source:HGNC Symbol;Acc:HGNC:30683]	0.729742	4.81405	84.3147	4.81208e-08	2.903e-06
ENSCAFG00845019976	ERCC6L	ERCC excision repair 6 like, spindle assembly checkpoint helicase [Source:HGNC Symbol;Acc:HGNC:20794]	-0.729492	4.58274	27.3365	6.55917e-05	0.000439219
ENSCAFG00845025836	BTBD19	BTB domain containing 19 [Source:HGNC Symbol;Acc:HGNC:27145]	0.729485	6.30669	31.0213	4.12313e-05	0.000304573
ENSCAFG00845002378	KLHDC1	kelch domain containing 1 [Source:HGNC Symbol;Acc:HGNC:19836]	0.729029	1.19585	8.20471	0.0106494	0.0270143
ENSCAFG00845018083	HPGD	15-hydroxyprostaglandin dehydrogenase [Source:NCBI gene (formerly Entrezgene);Acc:486073]	0.728407	7.53605	49.7553	1.81185e-06	3.23347e-05
ENSCAFG00845021754	KIFC1	kinesin family member C1 [Source:HGNC Symbol;Acc:HGNC:6389]	-0.728111	7.60302	38.0054	1.14646e-05	0.000117952
ENSCAFG00845021242	CACNA1I	calcium voltage-gated channel subunit alpha1 I [Source:HGNC Symbol;Acc:HGNC:1396]	0.728037	5.89766	42.2059	5.16975e-06	6.73997e-05
ENSCAFG00845003294	FUBP1	far upstream element binding protein 1 [Source:VGNC Symbol;Acc:VGNC:111504]	-0.727394	6.98918	97.591	1.65476e-08	1.66378e-06
ENSCAFG00845001600	YOD1	YOD1 deubiquitinase [Source:HGNC Symbol;Acc:HGNC:25035]	-0.72728	5.98648	64.2608	3.26798e-07	1.05273e-05
ENSCAFG00845004995	SGK1	serum/glucocorticoid regulated kinase 1 [Source:HGNC Symbol;Acc:HGNC:10810]	0.727275	2.15322	18.6401	0.000455645	0.0020437
ENSCAFG00845025117	ADCY3	adenylate cyclase 3 [Source:HGNC Symbol;Acc:HGNC:234]	-0.727092	5.18448	50.6522	1.61269e-06	3.00192e-05
ENSCAFG00845001126	ASPM	assembly factor for spindle microtubules [Source:NCBI gene (formerly Entrezgene);Acc:480009]	-0.726842	6.3765	20.7878	0.000378483	0.0017567
ENSCAFG00845008593	NDST2	N-deacetylase and N-sulfotransferase 2 [Source:HGNC Symbol;Acc:HGNC:7681]	0.726731	6.93432	96.9042	1.74323e-08	1.71379e-06
ENSCAFG00845024432	0	chromosome 17 open reading frame 58 [Source:HGNC Symbol;Acc:HGNC:27568]	0.72591	1.85142	15.6211	0.00100757	0.00391351
ENSCAFG00845016654	ALPK1	alpha kinase 1 [Source:HGNC Symbol;Acc:HGNC:20917]	0.725445	1.0833	14.3092	0.00145882	0.00532494
ENSCAFG00845029742	SLC25A20	solute carrier family 25 member 20 [Source:HGNC Symbol;Acc:HGNC:1421]	0.725385	5.20417	65.6569	2.81802e-07	9.46855e-06
ENSCAFG00845005468	0	0	-0.725142	3.93125	42.4555	4.98293e-06	6.56738e-05
ENSCAFG00845002005	C7H1orf112	FIGNL1 interacting regulator of recombination and mitosis [Source:HGNC Symbol;Acc:HGNC:25565]	-0.725035	5.51	53.9848	1.06037e-06	2.28462e-05
ENSCAFG00845025501	0	0	0.724862	3.84266	31.6422	2.89812e-05	0.000232832
ENSCAFG00845012086	PTPRZ1	protein tyrosine phosphatase receptor type Z1 [Source:HGNC Symbol;Acc:HGNC:9685]	-0.72472	-0.053058	6.5334	0.0203239	0.0457893
ENSCAFG00845008851	NEBL	nebulette [Source:HGNC Symbol;Acc:HGNC:16932]	-0.72433	1.44414	7.9842	0.0115611	0.0289017
ENSCAFG00845021826	LDLR	low density lipoprotein receptor [Source:HGNC Symbol;Acc:HGNC:6547]	-0.723289	7.13578	16.6532	0.00109821	0.00420285
ENSCAFG00845012967	0	0	-0.723265	8.94715	43.2578	4.53462e-06	6.17267e-05
ENSCAFG00845020918	PDE6H	0	0.723223	1.32729	6.90656	0.0175058	0.0404712
ENSCAFG00845012173	LSM7	LSM7 homolog, U6 small nuclear RNA and mRNA degradation associated [Source:NCBI gene (formerly Entrezgene);Acc:612170]	-0.722865	6.60412	40.2827	7.11191e-06	8.33444e-05
ENSCAFG00845020961	CRLF2	cytokine receptor like factor 2 [Source:HGNC Symbol;Acc:HGNC:14281]	0.722552	6.29239	94.8653	2.03857e-08	1.81186e-06
ENSCAFG00845025722	NUF2	NUF2 component of NDC80 kinetochore complex [Source:HGNC Symbol;Acc:HGNC:14621]	-0.722419	6.60165	24.8313	0.000145329	0.000809313
ENSCAFG00845016566	P2RX5	purinergic receptor P2X 5 [Source:VGNC Symbol;Acc:VGNC:110089]	-0.722013	0.643399	7.74648	0.0126443	0.0310597
ENSCAFG00845008161	BRINP2	BMP/retinoic acid inducible neural specific 2 [Source:HGNC Symbol;Acc:HGNC:13746]	-0.721787	0.88757	7.11033	0.0161559	0.0379949
ENSCAFG00845020142	0	0	-0.72158	5.10558	38.4771	9.13709e-06	9.98087e-05
ENSCAFG00845001057	PTTG1	0	-0.721558	5.10754	28.7211	5.07838e-05	0.000360622
ENSCAFG00845005513	SEMA6A	semaphorin 6A [Source:HGNC Symbol;Acc:HGNC:10738]	0.721331	0.488385	6.96145	0.0171299	0.0398088
ENSCAFG00845027144	TRIP13	thyroid hormone receptor interactor 13 [Source:NCBI gene (formerly Entrezgene);Acc:609426]	-0.720801	8.08301	32.2023	3.53365e-05	0.000271876
ENSCAFG00845006802	0	0	-0.720368	8.50323	63.6863	3.47597e-07	1.09841e-05
ENSCAFG00845015287	MADCAM1	mucosal vascular addressin cell adhesion molecule 1 [Source:NCBI gene (formerly Entrezgene);Acc:485103]	0.720266	1.8244	14.397	0.00142239	0.00522213
ENSCAFG00845013356	CFAP119	cilia and flagella associated protein 119 [Source:NCBI gene (formerly Entrezgene);Acc:489912]	0.719918	2.39016	16.0461	0.000896832	0.00355778
ENSCAFG00845017831	SZT2	SZT2 subunit of KICSTOR complex [Source:HGNC Symbol;Acc:HGNC:29040]	0.719914	6.67004	46.4756	2.81268e-06	4.39588e-05
ENSCAFG00845002267	PLEKHG3	pleckstrin homology and RhoGEF domain containing G3 [Source:HGNC Symbol;Acc:HGNC:20364]	0.719634	3.78516	38.1074	9.68859e-06	0.000103867
ENSCAFG00845008329	ST7	suppression of tumorigenicity 7 [Source:HGNC Symbol;Acc:HGNC:11351]	0.719429	5.79567	82.9414	5.41686e-08	3.15318e-06
ENSCAFG00845006901	BCAM	basal cell adhesion molecule (Lutheran blood group) [Source:HGNC Symbol;Acc:HGNC:6722]	0.719087	1.20087	8.38465	0.00996545	0.0256579
ENSCAFG00845002475	NDC80	NDC80 kinetochore complex component [Source:HGNC Symbol;Acc:HGNC:16909]	-0.718831	6.20067	27.6057	8.14543e-05	0.000519741
ENSCAFG00845002827	SPDL1	spindle apparatus coiled-coil protein 1 [Source:HGNC Symbol;Acc:HGNC:26010]	-0.718249	5.55929	40.2051	6.98448e-06	8.21791e-05
ENSCAFG00845021508	0	0	0.717982	7.73045	71.1943	1.60393e-07	6.29804e-06
ENSCAFG00845024978	FOXM1	forkhead box M1 [Source:HGNC Symbol;Acc:HGNC:3818]	-0.717973	5.97422	29.8766	4.69705e-05	0.000338616
ENSCAFG00845024248	DDIT4L	DNA damage inducible transcript 4 like [Source:HGNC Symbol;Acc:HGNC:30555]	-0.717795	0.49268	6.47501	0.02081	0.0467316
ENSCAFG00845011337	VAV2	vav guanine nucleotide exchange factor 2 [Source:HGNC Symbol;Acc:HGNC:12658]	0.717166	2.88519	34.1064	1.87696e-05	0.000169524
ENSCAFG00845030521	BROX	BRO1 domain and CAAX motif containing [Source:HGNC Symbol;Acc:HGNC:26512]	0.716982	7.3647	94.6902	2.06644e-08	1.81186e-06
ENSCAFG00845004298	PALD1	phosphatase domain containing paladin 1 [Source:HGNC Symbol;Acc:HGNC:23530]	0.716963	0.229956	6.59489	0.0198259	0.0448567
ENSCAFG00845014245	PLIN2	perilipin 2 [Source:HGNC Symbol;Acc:HGNC:248]	0.71665	8.27243	188.227	1.07229e-10	1.29377e-07
ENSCAFG00845021432	GNAZ	G protein subunit alpha z [Source:HGNC Symbol;Acc:HGNC:4395]	0.716455	7.02853	111.521	6.1272e-09	9.24094e-07
ENSCAFG00845016363	TP53INP2	tumor protein p53 inducible nuclear protein 2 [Source:HGNC Symbol;Acc:HGNC:16104]	0.716192	2.4756	18.3278	0.00049294	0.00217786
ENSCAFG00845007528	GPR27	G protein-coupled receptor 27 [Source:HGNC Symbol;Acc:HGNC:4482]	-0.715991	3.38065	15.2835	0.00110647	0.00422545
ENSCAFG00845030777	XXYLT1	xyloside xylosyltransferase 1 [Source:HGNC Symbol;Acc:HGNC:26639]	0.715667	4.1803	31.0908	3.20394e-05	0.000250997
ENSCAFG00845005668	IFGGC1	interferon-inducible GTPase 1-like [Source:NCBI gene (formerly Entrezgene);Acc:481471]	0.71561	4.11003	47.602	2.41219e-06	3.96711e-05
ENSCAFG00845018942	SESN3	sestrin 3 [Source:HGNC Symbol;Acc:HGNC:23060]	0.715003	3.59618	29.8294	4.04884e-05	0.000301043
ENSCAFG00845008495	BUB1	BUB1 mitotic checkpoint serine/threonine kinase [Source:HGNC Symbol;Acc:HGNC:1148]	-0.714646	5.95477	35.721	1.45615e-05	0.000140044
ENSCAFG00845025786	TNFSF10	TNF superfamily member 10 [Source:NCBI gene (formerly Entrezgene);Acc:100174780]	0.714441	5.25239	39.5267	7.75365e-06	8.83317e-05
ENSCAFG00845000968	0	0	0.714319	3.86314	19.6898	0.000351637	0.00166131
ENSCAFG00845028368	IL6ST	interleukin 6 cytokine family signal transducer [Source:NCBI gene (formerly Entrezgene);Acc:403545]	0.714262	5.16777	64.3241	3.2459e-07	1.05072e-05
ENSCAFG00845029331	SCNN1A	sodium channel epithelial 1 subunit alpha [Source:HGNC Symbol;Acc:HGNC:10599]	0.714126	1.95988	20.3601	0.000299245	0.00145692
ENSCAFG00845004904	ZBTB18	zinc finger and BTB domain containing 18 [Source:HGNC Symbol;Acc:HGNC:13030]	0.714105	5.82452	21.833	0.000270977	0.00134386
ENSCAFG00845013785	LTBP1	latent transforming growth factor beta binding protein 1 [Source:HGNC Symbol;Acc:HGNC:6714]	0.713841	4.5716	27.3715	6.51363e-05	0.000437273
ENSCAFG00845013000	PSMC1	proteasome 26S subunit, ATPase 1 [Source:NCBI gene (formerly Entrezgene);Acc:100688636]	-0.713602	7.19789	87.5223	3.67227e-08	2.50858e-06
ENSCAFG00845001723	DLAT	dihydrolipoamide S-acetyltransferase [Source:HGNC Symbol;Acc:HGNC:2896]	-0.713312	6.41831	58.5348	6.17191e-07	1.6285e-05
ENSCAFG00845026709	UROS	uroporphyrinogen III synthase [Source:HGNC Symbol;Acc:HGNC:12592]	0.713152	4.81999	56.5701	7.76421e-07	1.86341e-05
ENSCAFG00845003891	BBS2	Bardet-Biedl syndrome 2 [Source:HGNC Symbol;Acc:HGNC:967]	0.712768	3.73867	29.2047	4.55749e-05	0.000331254
ENSCAFG00845026620	TMPO	0	-0.712571	7.97373	52.9456	1.20584e-06	2.47257e-05
ENSCAFG00845027224	SLC27A1	solute carrier family 27 member 1 [Source:HGNC Symbol;Acc:HGNC:10995]	0.712417	6.30268	46.5857	2.77041e-06	4.35651e-05
ENSCAFG00845006027	0	0	0.712374	4.16523	37.5561	1.05812e-05	0.000110665
ENSCAFG00845027514	BCAS3	BCAS3 microtubule associated cell migration factor [Source:HGNC Symbol;Acc:HGNC:14347]	0.712356	3.94671	38.3526	9.31888e-06	0.000100963
ENSCAFG00845002390	0	0	0.71233	0.569802	6.41581	0.0213164	0.0476603
ENSCAFG00845007196	0	0	0.71219	6.15273	53.3038	1.15333e-06	2.429e-05
ENSCAFG00845010601	HECA	hdc homolog, cell cycle regulator [Source:HGNC Symbol;Acc:HGNC:21041]	0.711599	5.78137	89.0885	3.22794e-08	2.38007e-06
ENSCAFG00845028730	RAD51	RAD51 recombinase [Source:NCBI gene (formerly Entrezgene);Acc:403568]	-0.711456	4.77668	24.9257	0.000108961	0.000645591
ENSCAFG00845013811	0	0	0.711223	2.87805	31.1069	3.19451e-05	0.000250576
ENSCAFG00845015035	0	0	0.71108	3.05671	19.3976	0.000377638	0.00175551
ENSCAFG00845023516	TMTC4	transmembrane O-mannosyltransferase targeting cadherins 4 [Source:HGNC Symbol;Acc:HGNC:25904]	0.710561	5.86403	93.8324	2.20923e-08	1.86757e-06
ENSCAFG00845005874	PIGO	phosphatidylinositol glycan anchor biosynthesis class O [Source:VGNC Symbol;Acc:VGNC:111631]	0.710478	5.0918	32.1786	2.63163e-05	0.000217208
ENSCAFG00845013729	DLC1	DLC1 Rho GTPase activating protein [Source:NCBI gene (formerly Entrezgene);Acc:475607]	-0.710209	3.40033	19.1492	0.000401431	0.0018448
ENSCAFG00845019617	KIF21B	kinesin family member 21B [Source:HGNC Symbol;Acc:HGNC:29442]	-0.709723	6.29508	26.5169	0.00010262	0.000615758
ENSCAFG00845031116	0	0	-0.709421	8.18977	32.3648	3.27721e-05	0.000255104
ENSCAFG00845002287	CPNE7	copine 7 [Source:HGNC Symbol;Acc:HGNC:2320]	-0.709047	3.27166	21.5403	0.000226899	0.00116002
ENSCAFG00845003311	BASP1	brain abundant membrane attached signal protein 1 [Source:HGNC Symbol;Acc:HGNC:957]	0.708994	5.83272	33.4828	2.12877e-05	0.000186612
ENSCAFG00845025540	H1-2	0	-0.708966	3.29544	27.3413	6.55293e-05	0.000439023
ENSCAFG00845006748	HEXD	hexosaminidase D [Source:HGNC Symbol;Acc:HGNC:26307]	0.708044	3.83162	38.8545	8.6102e-06	9.49913e-05
ENSCAFG00845016825	TRIB3	tribbles pseudokinase 3 [Source:HGNC Symbol;Acc:HGNC:16228]	-0.707658	5.88645	40.1302	7.06504e-06	8.29798e-05
ENSCAFG00845019949	ARMCX3	armadillo repeat containing X-linked 3 [Source:HGNC Symbol;Acc:HGNC:24065]	0.707626	6.02338	87.6011	3.64835e-08	2.50858e-06
ENSCAFG00845007053	CREB3L2	cAMP responsive element binding protein 3 like 2 [Source:HGNC Symbol;Acc:HGNC:23720]	0.707593	3.84313	54.8281	9.56674e-07	2.12324e-05
ENSCAFG00845001164	0	0	-0.707474	2.21501	26.7345	7.40096e-05	0.000481734
ENSCAFG00845030556	BRI3BP	BRI3 binding protein [Source:HGNC Symbol;Acc:HGNC:14251]	-0.707391	5.81012	29.9235	4.39398e-05	0.000320599
ENSCAFG00845024192	ILF3	interleukin enhancer binding factor 3 [Source:HGNC Symbol;Acc:HGNC:6038]	-0.707323	8.58684	75.4691	1.06328e-07	4.81635e-06
ENSCAFG00845010585	GUCY1B1	guanylate cyclase 1 soluble subunit beta 1 [Source:NCBI gene (formerly Entrezgene);Acc:553102]	-0.70723	2.99612	28.8769	4.85275e-05	0.000347013
ENSCAFG00845013924	ARHGEF12	Rho guanine nucleotide exchange factor 12 [Source:HGNC Symbol;Acc:HGNC:14193]	0.706986	6.77717	72.508	1.4106e-07	5.74277e-06
ENSCAFG00845018314	0	0	0.706633	2.05025	15.5032	0.00104095	0.00401532
ENSCAFG00845014534	NCAPG2	0	-0.706291	4.61216	22.9235	0.000167919	0.000912246
ENSCAFG00845009643	TMEM176B	transmembrane protein 176B [Source:HGNC Symbol;Acc:HGNC:29596]	0.706074	1.87225	15.8183	0.000954383	0.00374298
ENSCAFG00845012360	PARVG	parvin gamma [Source:HGNC Symbol;Acc:HGNC:14654]	0.70606	3.1185	24.3823	0.000120685	0.000699752
ENSCAFG00845018733	FAM107A	family with sequence similarity 107 member A [Source:HGNC Symbol;Acc:HGNC:30827]	0.706039	1.63192	7.96401	0.0116489	0.0290719
ENSCAFG00845030111	EGF	epidermal growth factor [Source:NCBI gene (formerly Entrezgene);Acc:403657]	0.705961	2.09092	13.0344	0.0021255	0.00717046
ENSCAFG00845025151	0	0	0.70551	-0.120017	6.83096	0.0180388	0.0414981
ENSCAFG00845009195	0	acylphosphatase 2 [Source:HGNC Symbol;Acc:HGNC:180]	0.705453	2.28056	10.4596	0.00481715	0.0141445
ENSCAFG00845012425	MELK	maternal embryonic leucine zipper kinase [Source:HGNC Symbol;Acc:HGNC:16870]	-0.705446	5.52045	21.0978	0.000313623	0.00151802
ENSCAFG00845019556	CDC20	cell division cycle 20 [Source:HGNC Symbol;Acc:HGNC:1723]	-0.704974	8.023	28.7135	6.80682e-05	0.000451927
ENSCAFG00845000104	FBXO5	F-box protein 5 [Source:HGNC Symbol;Acc:HGNC:13584]	-0.704802	4.96278	27.6877	6.11793e-05	0.000416396
ENSCAFG00845020819	0	0	-0.704692	7.41777	29.3687	6.04697e-05	0.000413049
ENSCAFG00845015843	ENPEP	glutamyl aminopeptidase [Source:HGNC Symbol;Acc:HGNC:3355]	-0.70465	3.64024	29.4655	4.33695e-05	0.00031731
ENSCAFG00845029002	PTGFRN	prostaglandin F2 receptor inhibitor [Source:HGNC Symbol;Acc:HGNC:9601]	0.704623	7.00642	88.3774	3.42178e-08	2.45481e-06
ENSCAFG00845001065	LUC7L	LUC7 like [Source:HGNC Symbol;Acc:HGNC:6723]	-0.704272	6.36049	135.919	1.36209e-09	3.79164e-07
ENSCAFG00845015341	DLGAP3	DLG associated protein 3 [Source:HGNC Symbol;Acc:HGNC:30368]	0.704249	2.14175	11.8834	0.00303282	0.0096379
ENSCAFG00845023268	DCLRE1B	DNA cross-link repair 1B [Source:HGNC Symbol;Acc:HGNC:17641]	-0.704179	5.93543	40.6822	6.49463e-06	7.8432e-05
ENSCAFG00845022382	FGF11	fibroblast growth factor 11 [Source:HGNC Symbol;Acc:HGNC:3667]	0.703754	2.58123	14.6343	0.00132888	0.00494509
ENSCAFG00845010723	BAHCC1	BAH domain and coiled-coil containing 1 [Source:HGNC Symbol;Acc:HGNC:29279]	0.703735	6.78652	63.0876	3.70861e-07	1.15271e-05
ENSCAFG00845030985	0	0	-0.703413	2.87876	25.0399	0.000104962	0.000628351
ENSCAFG00845029315	RBM44	RNA binding motif protein 44 [Source:HGNC Symbol;Acc:HGNC:24756]	-0.701864	6.80618	34.3394	2.07048e-05	0.000182952
ENSCAFG00845021756	PAIP2B	0	0.701743	5.70793	49.5647	1.85761e-06	3.28723e-05
ENSCAFG00845024801	PLD1	phospholipase D1 [Source:HGNC Symbol;Acc:HGNC:9067]	0.701675	0.76634	8.30623	0.0102572	0.0262452
ENSCAFG00845015938	GFI1B	growth factor independent 1B transcriptional repressor [Source:HGNC Symbol;Acc:HGNC:4238]	0.701018	1.94239	14.9763	0.00120606	0.00455775
ENSCAFG00845026196	H2AC9	H2A clustered histone 9 [Source:NCBI gene (formerly Entrezgene);Acc:111094037]	-0.700692	5.23789	36.5928	1.23702e-05	0.00012428
ENSCAFG00845013290	0	PEAK1 related, kinase-activating pseudokinase 1 [Source:HGNC Symbol;Acc:HGNC:25438]	-0.700611	7.44495	40.9361	6.3876e-06	7.77763e-05
ENSCAFG00845021936	TBC1D5	TBC1 domain family member 5 [Source:HGNC Symbol;Acc:HGNC:19166]	0.700526	6.29423	105.728	9.13425e-09	1.16567e-06
ENSCAFG00845027302	DMTN	dematin actin binding protein [Source:HGNC Symbol;Acc:HGNC:3382]	0.700114	4.23623	59.0593	5.81106e-07	1.55086e-05
ENSCAFG00845016296	CTNS	cystinosin, lysosomal cystine transporter [Source:HGNC Symbol;Acc:HGNC:2518]	0.699981	4.49724	52.5692	1.26392e-06	2.55509e-05
ENSCAFG00845000573	CEACAM1	CEA cell adhesion molecule 1 [Source:NCBI gene (formerly Entrezgene);Acc:612435]	0.699614	2.43382	23.4384	0.000148065	0.000821074
ENSCAFG00845005440	THYN1	thymocyte nuclear protein 1 [Source:HGNC Symbol;Acc:HGNC:29560]	-0.699503	5.87105	46.8702	2.6645e-06	4.23733e-05
ENSCAFG00845002251	C6	complement C6 [Source:HGNC Symbol;Acc:HGNC:1339]	0.699354	9.07148	66.7874	2.50409e-07	8.63018e-06
ENSCAFG00845018600	FAM219B	family with sequence similarity 219 member B [Source:HGNC Symbol;Acc:HGNC:24695]	0.698926	6.22157	54.3005	1.02015e-06	2.21594e-05
ENSCAFG00845025797	PHB2	prohibitin 2 [Source:HGNC Symbol;Acc:HGNC:30306]	-0.698885	8.10138	76.1073	1.00165e-07	4.62523e-06
ENSCAFG00845029448	CDC45	cell division cycle 45 [Source:HGNC Symbol;Acc:HGNC:1739]	-0.698794	5.51904	50.1066	1.73075e-06	3.12949e-05
ENSCAFG00845016101	MAPK15	mitogen-activated protein kinase 15 [Source:HGNC Symbol;Acc:HGNC:24667]	0.698667	0.781687	8.71623	0.00883119	0.0232086
ENSCAFG00845011396	EGFR	epidermal growth factor receptor [Source:HGNC Symbol;Acc:HGNC:3236]	0.698626	4.33648	64.545	3.17025e-07	1.0365e-05
ENSCAFG00845015657	TCF15	transcription factor 15 [Source:HGNC Symbol;Acc:HGNC:11627]	-0.698206	2.94198	27.8923	5.87618e-05	0.000404084
ENSCAFG00845030329	NISCH	nischarin [Source:HGNC Symbol;Acc:HGNC:18006]	0.697722	7.26616	102.365	1.16193e-08	1.34097e-06
ENSCAFG00845016780	SNRPB	small nuclear ribonucleoprotein polypeptides B and B1 [Source:HGNC Symbol;Acc:HGNC:11153]	-0.697715	7.74733	46.5032	2.802e-06	4.392e-05
ENSCAFG00845024440	PARP14	poly(ADP-ribose) polymerase family member 14 [Source:HGNC Symbol;Acc:HGNC:29232]	0.697409	2.97676	16.9189	0.000709679	0.00293961
ENSCAFG00845029210	IRAK4	interleukin 1 receptor associated kinase 4 [Source:HGNC Symbol;Acc:HGNC:17967]	0.697248	5.49463	53.2796	1.15679e-06	2.429e-05
ENSCAFG00845008530	IRGC	immunity related GTPase cinema [Source:HGNC Symbol;Acc:HGNC:28835]	0.696969	1.22178	9.64468	0.00635772	0.0177082
ENSCAFG00845009489	0	0	0.696552	1.81366	13.5044	0.00184636	0.00641749
ENSCAFG00845007817	COQ8A	coenzyme Q8A [Source:HGNC Symbol;Acc:HGNC:16812]	0.696494	6.28141	62.5084	3.95034e-07	1.19428e-05
ENSCAFG00845030456	R3HCC1L	R3H domain and coiled-coil containing 1 like [Source:HGNC Symbol;Acc:HGNC:23512]	0.696032	3.75728	35.7165	1.42952e-05	0.000138285
ENSCAFG00845004084	RHOH	ras homolog family member H [Source:HGNC Symbol;Acc:HGNC:686]	0.695417	6.42487	87.8953	3.56057e-08	2.50031e-06
ENSCAFG00845018153	PARP3	poly(ADP-ribose) polymerase family member 3 [Source:HGNC Symbol;Acc:HGNC:273]	0.695378	3.44413	42.5168	4.93825e-06	6.52794e-05
ENSCAFG00845022202	0	0	-0.695314	1.67587	8.26765	0.0104043	0.0265448
ENSCAFG00845028387	TOX	thymocyte selection associated high mobility group box [Source:HGNC Symbol;Acc:HGNC:18988]	0.695224	2.20279	19.079	0.00040846	0.00186869
ENSCAFG00845028796	H6PD	hexose-6-phosphate dehydrogenase/glucose 1-dehydrogenase [Source:HGNC Symbol;Acc:HGNC:4795]	0.695224	7.01252	117.779	4.06038e-09	7.18525e-07
ENSCAFG00845000722	0	0	0.695107	4.36168	31.601	2.91979e-05	0.000233799
ENSCAFG00845002819	MOSMO	modulator of smoothened [Source:HGNC Symbol;Acc:HGNC:27087]	0.695097	1.78356	15.0161	0.0011926	0.00451719
ENSCAFG00845019772	GARS1	glycyl-tRNA synthetase 1 [Source:HGNC Symbol;Acc:HGNC:4162]	-0.695038	7.7238	63.9308	3.38569e-07	1.075e-05
ENSCAFG00845000445	NCAPG	non-SMC condensin I complex subunit G [Source:HGNC Symbol;Acc:HGNC:24304]	-0.694835	8.08704	25.6859	0.000122769	0.000709048
ENSCAFG00845016943	WDR4	WD repeat domain 4 [Source:HGNC Symbol;Acc:HGNC:12756]	-0.694199	6.88777	80.509	6.70799e-08	3.56114e-06
ENSCAFG00845009412	SERINC1	serine incorporator 1 [Source:HGNC Symbol;Acc:HGNC:13464]	0.694118	7.50488	73.1202	1.32951e-07	5.47991e-06
ENSCAFG00845011270	0	coiled-coil domain containing 167 [Source:VGNC Symbol;Acc:VGNC:111392]	-0.693552	3.73288	24.1829	0.000125961	0.00072245
ENSCAFG00845011807	MTSS1	MTSS I-BAR domain containing 1 [Source:HGNC Symbol;Acc:HGNC:20443]	0.693256	5.11477	32.311	2.57012e-05	0.000213726
ENSCAFG00845006371	ANP32B	acidic nuclear phosphoprotein 32 family member B [Source:HGNC Symbol;Acc:HGNC:16677]	-0.69306	7.73583	44.1388	3.90358e-06	5.55162e-05
ENSCAFG00845014537	AKR1B1	aldo-keto reductase family 1 member B [Source:VGNC Symbol;Acc:VGNC:111874]	-0.69296	5.39294	56.0239	8.28492e-07	1.94615e-05
ENSCAFG00845000628	KLF9	KLF transcription factor 9 [Source:HGNC Symbol;Acc:HGNC:1123]	0.692953	2.0086	13.1527	0.00205104	0.00697271
ENSCAFG00845006599	PLAAT4	phospholipase A and acyltransferase 4 [Source:HGNC Symbol;Acc:HGNC:9869]	0.692657	5.73219	78.086	8.34516e-08	4.06205e-06
ENSCAFG00845023422	MYORG	myogenesis regulating glycosidase (putative) [Source:HGNC Symbol;Acc:HGNC:19918]	0.692576	2.90368	19.9462	0.000330472	0.00158455
ENSCAFG00845011800	TTC39B	tetratricopeptide repeat domain 39B [Source:HGNC Symbol;Acc:HGNC:23704]	0.691913	4.30681	36.9139	1.17387e-05	0.00012012
ENSCAFG00845021307	OGA	O-GlcNAcase [Source:HGNC Symbol;Acc:HGNC:7056]	0.691609	5.5401	28.4809	5.42339e-05	0.00038008
ENSCAFG00845013010	ERI1	exoribonuclease 1 [Source:HGNC Symbol;Acc:HGNC:23994]	-0.691203	4.44395	41.2251	5.98334e-06	7.45642e-05
ENSCAFG00845030948	DNMBP	dynamin binding protein [Source:HGNC Symbol;Acc:HGNC:30373]	0.690798	3.20202	32.405	2.52743e-05	0.000210969
ENSCAFG00845021115	KIF23	kinesin family member 23 [Source:HGNC Symbol;Acc:HGNC:6392]	-0.690784	6.89483	27.1368	9.11916e-05	0.000566644
ENSCAFG00845010363	PRUNE2	prune homolog 2 with BCH domain [Source:HGNC Symbol;Acc:HGNC:25209]	0.690719	4.03975	47.0285	2.6075e-06	4.17108e-05
ENSCAFG00845028877	TIMM44	translocase of inner mitochondrial membrane 44 [Source:HGNC Symbol;Acc:HGNC:17316]	-0.690465	4.71007	41.4072	5.82204e-06	7.30342e-05
ENSCAFG00845008169	TJP3	tight junction protein 3 [Source:VGNC Symbol;Acc:VGNC:47388]	0.690048	3.28405	27.4954	6.35532e-05	0.000429033
ENSCAFG00845023122	PCLAF	PCNA clamp associated factor [Source:HGNC Symbol;Acc:HGNC:28961]	-0.689254	7.28759	15.5967	0.00142353	0.00522485
ENSCAFG00845013769	RHOBTB3	Rho related BTB domain containing 3 [Source:HGNC Symbol;Acc:HGNC:18757]	-0.689213	5.4812	28.2233	5.59159e-05	0.000389175
ENSCAFG00845018810	RRS1	ribosome biogenesis regulator 1 homolog [Source:HGNC Symbol;Acc:HGNC:17083]	-0.68921	5.46608	63.9988	3.36106e-07	1.06974e-05
ENSCAFG00845027036	0	0	-0.688694	5.62862	36.6322	1.22906e-05	0.000124077
ENSCAFG00845008274	CHPT1	choline phosphotransferase 1 [Source:HGNC Symbol;Acc:HGNC:17852]	0.688319	5.48695	83.4971	5.16246e-08	3.02444e-06
ENSCAFG00845004723	VNN1	vanin 1 [Source:NCBI gene (formerly Entrezgene);Acc:442973]	0.6883	1.18386	8.40142	0.00990427	0.0255391
ENSCAFG00845006277	VAT1	vesicle amine transport 1 [Source:HGNC Symbol;Acc:HGNC:16919]	0.688178	6.62012	48.8327	2.04581e-06	3.53541e-05
ENSCAFG00845021789	RFC4	replication factor C subunit 4 [Source:HGNC Symbol;Acc:HGNC:9972]	-0.688163	7.60917	60.1224	5.14972e-07	1.41799e-05
ENSCAFG00845016007	0	0	0.686801	2.37274	10.2905	0.00509866	0.0148333
ENSCAFG00845027651	SLC6A9	solute carrier family 6 member 9 [Source:HGNC Symbol;Acc:HGNC:11056]	0.686731	3.41956	22.5268	0.000181265	0.000972415
ENSCAFG00845015142	EVI5	ecotropic viral integration site 5 [Source:HGNC Symbol;Acc:HGNC:3501]	0.686278	4.51292	28.9449	4.78976e-05	0.000343064
ENSCAFG00845026110	WASF3	WASP family member 3 [Source:HGNC Symbol;Acc:HGNC:12734]	0.68602	3.68823	39.5946	7.67254e-06	8.76333e-05
ENSCAFG00845028752	ZNF76	zinc finger protein 76 [Source:HGNC Symbol;Acc:HGNC:13149]	0.685788	4.90958	58.0345	6.53961e-07	1.67681e-05
ENSCAFG00845017646	CTSW	cathepsin W [Source:HGNC Symbol;Acc:HGNC:2546]	0.685451	0.59687	9.02956	0.00789181	0.0211212
ENSCAFG00845012456	DAZAP1	DAZ associated protein 1 [Source:HGNC Symbol;Acc:HGNC:2683]	-0.685417	6.97754	50.3955	1.66708e-06	3.06023e-05
ENSCAFG00845009375	0	0	0.685386	2.68473	9.78605	0.00605464	0.0170356
ENSCAFG00845010623	PSMA1	0	-0.685204	5.49449	97.1815	1.7069e-08	1.7033e-06
ENSCAFG00845006610	NDST1	N-deacetylase and N-sulfotransferase 1 [Source:HGNC Symbol;Acc:HGNC:7680]	0.684636	4.09998	48.5084	2.13591e-06	3.64256e-05
ENSCAFG00845017656	HNRNPA1	heterogeneous nuclear ribonucleoprotein A1 [Source:HGNC Symbol;Acc:HGNC:5031]	-0.684624	10.3272	57.4283	7.01825e-07	1.74106e-05
ENSCAFG00845004819	FAM131C	family with sequence similarity 131 member C [Source:VGNC Symbol;Acc:VGNC:111495]	-0.684191	0.431763	6.38453	0.0215897	0.0481658
ENSCAFG00845029699	0	0	0.683897	2.77062	12.7877	0.00229082	0.00763146
ENSCAFG00845020718	0	0	0.683772	5.90484	42.6031	4.87603e-06	6.465e-05
ENSCAFG00845008639	GPRC5B	G protein-coupled receptor class C group 5 member B [Source:HGNC Symbol;Acc:HGNC:13308]	-0.683593	4.75593	31.424	3.01508e-05	0.000240337
ENSCAFG00845006301	PA2G4	proliferation-associated 2G4 [Source:HGNC Symbol;Acc:HGNC:8550]	-0.683047	8.64697	63.1292	3.69191e-07	1.15021e-05
ENSCAFG00845003821	CAMK4	calcium/calmodulin dependent protein kinase IV [Source:HGNC Symbol;Acc:HGNC:1464]	-0.6828	1.77041	10.6401	0.00453596	0.0135102
ENSCAFG00845028478	ARID5A	0	0.682656	5.83367	51.8983	1.37537e-06	2.6982e-05
ENSCAFG00845005082	CLDN15	claudin 15 [Source:HGNC Symbol;Acc:HGNC:2036]	0.682479	4.49461	15.7471	0.00107233	0.00411446
ENSCAFG00845007301	CDC25A	cell division cycle 25A [Source:NCBI gene (formerly Entrezgene);Acc:484780]	-0.682251	6.05285	36.4447	1.26741e-05	0.000125624
ENSCAFG00845014666	SLF1	SMC5-SMC6 complex localization factor 1 [Source:HGNC Symbol;Acc:HGNC:25408]	-0.682034	4.98737	39.9952	7.21294e-06	8.38267e-05
ENSCAFG00845019676	TP53RK	TP53 regulating kinase [Source:HGNC Symbol;Acc:HGNC:16197]	-0.681802	4.95426	68.7295	2.05187e-07	7.4001e-06
ENSCAFG00845021687	CMBL	carboxymethylenebutenolidase homolog [Source:HGNC Symbol;Acc:HGNC:25090]	0.681456	2.36915	15.1123	0.00116077	0.00440793
ENSCAFG00845028126	EXOSC8	exosome component 8 [Source:HGNC Symbol;Acc:HGNC:17035]	-0.681059	5.20458	44.3597	3.78239e-06	5.44309e-05
ENSCAFG00845011671	ACTL7B	actin like 7B [Source:HGNC Symbol;Acc:HGNC:162]	0.68104	4.78345	24.2247	0.000124835	0.000718167
ENSCAFG00845029623	SIN3B	SIN3 transcription regulator family member B [Source:HGNC Symbol;Acc:HGNC:19354]	0.681039	7.02143	36.3166	1.3757e-05	0.000133956
ENSCAFG00845024339	ABCC5	ATP binding cassette subfamily C member 5 [Source:NCBI gene (formerly Entrezgene);Acc:478648]	0.68034	6.16656	41.6997	5.57309e-06	7.11542e-05
ENSCAFG00845024630	SH3GLB2	SH3 domain containing GRB2 like, endophilin B2 [Source:HGNC Symbol;Acc:HGNC:10834]	0.680308	5.01451	62.881	3.79291e-07	1.17069e-05
ENSCAFG00845017060	JAZF1	JAZF zinc finger 1 [Source:HGNC Symbol;Acc:HGNC:28917]	0.680274	1.61749	11.6086	0.00330935	0.0103418
ENSCAFG00845017585	0	0	-0.680268	2.39212	24.6958	0.000112883	0.00066174
ENSCAFG00845019782	IMPG2	interphotoreceptor matrix proteoglycan 2 [Source:HGNC Symbol;Acc:HGNC:18362]	0.680245	1.0518	6.75609	0.0185849	0.042542
ENSCAFG00845025914	EIF2S2	0	-0.679514	8.03484	54.2651	1.02457e-06	2.22192e-05
ENSCAFG00845029010	ARSG	arylsulfatase G [Source:NCBI gene (formerly Entrezgene);Acc:480460]	-0.679228	0.60561	7.80618	0.0123619	0.0304787
ENSCAFG00845031079	HIPK2	homeodomain interacting protein kinase 2 [Source:NCBI gene (formerly Entrezgene);Acc:482772]	0.679158	3.3767	30.1128	3.83925e-05	0.00028925
ENSCAFG00845021481	ANXA5	annexin A5 [Source:NCBI gene (formerly Entrezgene);Acc:476094]	0.678899	5.63765	64.6647	3.13005e-07	1.02827e-05
ENSCAFG00845003061	PSRC1	proline and serine rich coiled-coil 1 [Source:HGNC Symbol;Acc:HGNC:24472]	-0.677599	4.04748	23.3607	0.000150612	0.000832883
ENSCAFG00845014422	TLCD4	TLC domain containing 4 [Source:HGNC Symbol;Acc:HGNC:26477]	0.677034	3.51783	18.4564	0.000477178	0.00212521
ENSCAFG00845017493	0	0	-0.675879	3.53372	31.3813	3.03855e-05	0.000241918
ENSCAFG00845002686	0	0	-0.67579	8.43455	58.028	6.54451e-07	1.67681e-05
ENSCAFG00845019892	RAB3D	RAB3D, member RAS oncogene family [Source:HGNC Symbol;Acc:HGNC:9779]	0.675689	2.76542	14.992	0.00120071	0.00454143
ENSCAFG00845012840	SUMF2	sulfatase modifying factor 2 [Source:HGNC Symbol;Acc:HGNC:20415]	0.675662	6.12755	82.1072	5.82545e-08	3.26844e-06
ENSCAFG00845007033	0	0	-0.675622	0.605118	8.47038	0.00965715	0.0249941
ENSCAFG00845022900	TNFRSF18	TNF receptor superfamily member 18 [Source:NCBI gene (formerly Entrezgene);Acc:606971]	0.674711	8.04006	55.9312	8.37708e-07	1.9574e-05
ENSCAFG00845013624	0	tetratricopeptide repeat domain 27 [Source:HGNC Symbol;Acc:HGNC:25986]	-0.674705	6.45449	58.083	6.5029e-07	1.67261e-05
ENSCAFG00845020419	TRPM2	transient receptor potential cation channel subfamily M member 2 [Source:VGNC Symbol;Acc:VGNC:110610]	-0.67451	5.48209	15.095	0.00145992	0.00532749
ENSCAFG00845010558	TNF	tumor necrosis factor [Source:NCBI gene (formerly Entrezgene);Acc:403922]	0.674371	2.70214	22.5662	0.000179667	0.00096462
ENSCAFG00845017918	MRPL32	mitochondrial ribosomal protein L32 [Source:HGNC Symbol;Acc:HGNC:14035]	-0.674143	4.4476	43.2527	4.43503e-06	6.09484e-05
ENSCAFG00845000785	APLP1	amyloid beta precursor like protein 1 [Source:HGNC Symbol;Acc:HGNC:597]	0.673866	3.96276	41.0323	6.15962e-06	7.61428e-05
ENSCAFG00845016891	PGBD1	piggyBac transposable element derived 1 [Source:HGNC Symbol;Acc:HGNC:19398]	-0.673525	1.99885	11.5369	0.00338605	0.0105516
ENSCAFG00845009455	0	0	-0.673186	4.02113	44.8095	3.54849e-06	5.18103e-05
ENSCAFG00845027728	SNRPG	small nuclear ribonucleoprotein polypeptide G [Source:NCBI gene (formerly Entrezgene);Acc:612653]	-0.672998	6.59903	33.3179	2.29366e-05	0.000197287
ENSCAFG00845009977	WHRN	whirlin [Source:HGNC Symbol;Acc:HGNC:16361]	0.672317	3.87481	25.2591	0.000100242	0.00060589
ENSCAFG00845019988	ORC1	origin recognition complex subunit 1 [Source:HGNC Symbol;Acc:HGNC:8487]	-0.672134	6.15943	47.1733	2.55656e-06	4.12781e-05
ENSCAFG00845013440	PPP2R2A	BCL2 interacting protein 3 like [Source:HGNC Symbol;Acc:HGNC:1085]	0.671906	8.12402	68.2569	2.15286e-07	7.66026e-06
ENSCAFG00845016965	KANSL1L	KAT8 regulatory NSL complex subunit 1 like [Source:HGNC Symbol;Acc:HGNC:26310]	0.671511	2.87731	17.9041	0.000549116	0.00238463
ENSCAFG00845027048	P2RY14	purinergic receptor P2Y14 [Source:HGNC Symbol;Acc:HGNC:16442]	0.671468	1.62888	11.0852	0.00391805	0.0119158
ENSCAFG00845007885	TST	thiosulfate sulfurtransferase [Source:HGNC Symbol;Acc:HGNC:12388]	0.670588	4.90716	26.4211	7.88649e-05	0.000506139
ENSCAFG00845024472	GRIP2	glutamate receptor interacting protein 2 [Source:HGNC Symbol;Acc:HGNC:23841]	0.670575	1.6747	12.1822	0.00276128	0.00891023
ENSCAFG00845023271	SORBS1	sorbin and SH3 domain containing 1 [Source:HGNC Symbol;Acc:HGNC:14565]	0.670243	2.67	31.7432	2.84571e-05	0.000230574
ENSCAFG00845001771	GGA2	golgi associated, gamma adaptin ear containing, ARF binding protein 2 [Source:HGNC Symbol;Acc:HGNC:16064]	0.669629	6.60563	48.0582	2.26845e-06	3.80617e-05
ENSCAFG00845029242	KIF4A	kinesin family member 4A [Source:VGNC Symbol;Acc:VGNC:111540]	-0.669623	6.07469	34.7312	1.68698e-05	0.000157236
ENSCAFG00845003233	ATP2A1	ATPase sarcoplasmic/endoplasmic reticulum Ca2+ transporting 1 [Source:HGNC Symbol;Acc:HGNC:811]	0.669397	3.40868	20.0458	0.000322635	0.00155251
ENSCAFG00845030270	PRICKLE1	prickle planar cell polarity protein 1 [Source:HGNC Symbol;Acc:HGNC:17019]	-0.668987	9.01439	52.706	1.24246e-06	2.52525e-05
ENSCAFG00845021166	0	0	-0.667854	3.64626	35.2838	1.53676e-05	0.000145684
ENSCAFG00845024317	CHORDC1	0	-0.667757	7.07579	43.238	4.44448e-06	6.10001e-05
ENSCAFG00845016436	RPF2	ribosome production factor 2 homolog [Source:HGNC Symbol;Acc:HGNC:20870]	-0.666922	5.42836	28.498	5.22088e-05	0.000369161
ENSCAFG00845024144	TSPAN9	tetraspanin 9 [Source:HGNC Symbol;Acc:HGNC:21640]	0.666345	3.95743	42.6449	4.8462e-06	6.45807e-05
ENSCAFG00845015450	FRMD4A	FERM domain containing 4A [Source:HGNC Symbol;Acc:HGNC:25491]	-0.665504	1.36082	9.08958	0.00772506	0.0207713
ENSCAFG00845000892	BRIX1	biogenesis of ribosomes BRX1 [Source:HGNC Symbol;Acc:HGNC:24170]	-0.665314	6.02349	48.7746	2.06163e-06	3.55811e-05
ENSCAFG00845014865	C24H20orf194	dynein axonemal assembly factor 9 [Source:HGNC Symbol;Acc:HGNC:17721]	0.665265	3.66733	51.293	1.48539e-06	2.85517e-05
ENSCAFG00845009459	0	0	-0.665012	6.84952	67.4179	2.34612e-07	8.25934e-06
ENSCAFG00845022564	SLC35G6	0	0.66464	1.70776	11.0368	0.00398041	0.0120695
ENSCAFG00845005855	NCAPH	non-SMC condensin I complex subunit H [Source:HGNC Symbol;Acc:HGNC:1112]	-0.664349	6.77221	35.179	1.59394e-05	0.000150567
ENSCAFG00845010704	CDH1	cadherin 1 [Source:NCBI gene (formerly Entrezgene);Acc:442858]	0.664291	6.20711	99.5198	1.43197e-08	1.50834e-06
ENSCAFG00845020647	FTSJ3	FtsJ RNA 2'-O-methyltransferase 3 [Source:HGNC Symbol;Acc:HGNC:17136]	-0.663781	6.8381	74.2867	1.189e-07	5.17885e-06
ENSCAFG00845021950	GPR107	G protein-coupled receptor 107 [Source:HGNC Symbol;Acc:HGNC:17830]	0.663506	6.37492	87.1083	3.80084e-08	2.56065e-06
ENSCAFG00845015445	COBLL1	cordon-bleu WH2 repeat protein like 1 [Source:HGNC Symbol;Acc:HGNC:23571]	0.663484	6.49324	61.3576	4.48464e-07	1.28553e-05
ENSCAFG00845030695	0	0	-0.663361	6.7304	56.4472	7.87808e-07	1.88054e-05
ENSCAFG00845020962	B3GALT4	beta-1,3-galactosyltransferase 4 [Source:VGNC Symbol;Acc:VGNC:38335]	0.663305	2.50441	17.0225	0.000690533	0.00287117
ENSCAFG00845026979	0	interferon gamma receptor 2 [Source:VGNC Symbol;Acc:VGNC:111863]	0.662984	5.85095	80.9415	6.45528e-08	3.48985e-06
ENSCAFG00845022719	DDX39A	DExD-box helicase 39A [Source:HGNC Symbol;Acc:HGNC:17821]	-0.662708	7.6109	54.8105	9.58717e-07	2.12422e-05
ENSCAFG00845012059	PKLR	pyruvate kinase L/R [Source:VGNC Symbol;Acc:VGNC:44609]	-0.662699	3.55222	10.6743	0.00462764	0.0137216
ENSCAFG00845005035	GPR4	G protein-coupled receptor 4 [Source:HGNC Symbol;Acc:HGNC:4497]	0.662643	5.50236	43.4985	4.27993e-06	5.95422e-05
ENSCAFG00845018443	FAM171B	family with sequence similarity 171 member B [Source:HGNC Symbol;Acc:HGNC:29412]	0.662228	4.75902	61.4991	4.41481e-07	1.27101e-05
ENSCAFG00845003028	TUFM	Tu translation elongation factor, mitochondrial [Source:HGNC Symbol;Acc:HGNC:12420]	-0.66213	8.16919	58.1492	6.45318e-07	1.66493e-05
ENSCAFG00845009471	KIF9	kinesin family member 9 [Source:HGNC Symbol;Acc:HGNC:16666]	0.662002	2.9945	23.2891	0.000153005	0.000844006
ENSCAFG00845003605	PDAP1	PDGFA associated protein 1 [Source:HGNC Symbol;Acc:HGNC:14634]	-0.661884	6.13179	53.7671	1.08914e-06	2.32694e-05
ENSCAFG00845020660	CENPN	centromere protein N [Source:HGNC Symbol;Acc:HGNC:30873]	-0.661854	5.57435	23.6625	0.0001549	0.000853399
ENSCAFG00845025646	RS1	retinoschisin 1 [Source:HGNC Symbol;Acc:HGNC:10457]	0.661735	1.41339	7.40573	0.0144036	0.034525
ENSCAFG00845010569	0	0	0.661688	3.28086	34.1513	1.86254e-05	0.000168505
ENSCAFG00845004833	MRPS12	mitochondrial ribosomal protein S12 [Source:HGNC Symbol;Acc:HGNC:10380]	-0.661685	5.90203	43.6192	4.20596e-06	5.86977e-05
ENSCAFG00845005515	PCDH7	protocadherin 7 [Source:HGNC Symbol;Acc:HGNC:8659]	0.661298	3.05439	21.8376	0.000211916	0.00110469
ENSCAFG00845000251	0	0	0.660768	1.21053	8.38956	0.00994749	0.0256306
ENSCAFG00845018887	TMBIM6	transmembrane BAX inhibitor motif containing 6 [Source:NCBI gene (formerly Entrezgene);Acc:477614]	0.659954	9.33008	111.547	6.11656e-09	9.24094e-07
ENSCAFG00845023143	TPCN1	two pore segment channel 1 [Source:HGNC Symbol;Acc:HGNC:18182]	0.659827	5.75867	96.9954	1.73119e-08	1.71379e-06
ENSCAFG00845008754	CDC6	cell division cycle 6 [Source:HGNC Symbol;Acc:HGNC:1744]	-0.659734	6.23042	47.0486	2.60038e-06	4.17108e-05
ENSCAFG00845015413	OR10H4D	olfactory receptor family 10 subfamily H member 4D [Source:NCBI gene (formerly Entrezgene);Acc:100683079]	-0.659614	0.750418	10.3052	0.00507345	0.0147696
ENSCAFG00845012381	TCAP	titin-cap [Source:NCBI gene (formerly Entrezgene);Acc:608508]	0.659435	1.69608	9.408	0.00690423	0.018909
ENSCAFG00845008928	FMO5	0	0.659316	2.93355	20.8472	0.000266646	0.00132792
ENSCAFG00845009149	NQO1	NAD(P)H quinone dehydrogenase 1 [Source:HGNC Symbol;Acc:HGNC:2874]	0.659282	6.7494	62.4155	3.99075e-07	1.19831e-05
ENSCAFG00845021811	0	0	0.659177	4.62343	36.7298	1.20963e-05	0.00012273
ENSCAFG00845026237	YPEL1	yippee like 1 [Source:HGNC Symbol;Acc:HGNC:12845]	0.658875	9.75026	110.791	6.43672e-09	9.28905e-07
ENSCAFG00845029694	GLB1L	galactosidase beta 1 like [Source:HGNC Symbol;Acc:HGNC:28129]	0.658728	3.7227	26.1429	8.34753e-05	0.000530233
ENSCAFG00845025363	FAM8A1	family with sequence similarity 8 member A1 [Source:HGNC Symbol;Acc:HGNC:16372]	0.657963	4.30858	31.9327	2.75022e-05	0.000225315
ENSCAFG00845010211	MAP9	microtubule associated protein 9 [Source:HGNC Symbol;Acc:HGNC:26118]	0.657957	4.54256	32.9605	2.29081e-05	0.00019717
ENSCAFG00845011863	TK2	thymidine kinase 2 [Source:HGNC Symbol;Acc:HGNC:11831]	0.657935	6.07985	53.2677	1.15849e-06	2.429e-05
ENSCAFG00845013824	SERINC3	serine incorporator 3 [Source:HGNC Symbol;Acc:HGNC:11699]	0.657738	6.5656	52.9482	1.20546e-06	2.47257e-05
ENSCAFG00845030968	DENND11	DENN domain containing 11 [Source:HGNC Symbol;Acc:HGNC:29472]	0.65747	4.14872	44.5467	3.68315e-06	5.34238e-05
ENSCAFG00845006318	ANKRD24	ankyrin repeat domain 24 [Source:HGNC Symbol;Acc:HGNC:29424]	-0.656973	4.30839	29.993	3.92634e-05	0.000294575
ENSCAFG00845014600	0	0	0.656766	7.65208	75.3482	1.07544e-07	4.83837e-06
ENSCAFG00845013570	KIF15	kinesin family member 15 [Source:HGNC Symbol;Acc:HGNC:17273]	-0.656546	7.07736	24.7869	0.00014409	0.000804189
ENSCAFG00845014686	SOCS7	suppressor of cytokine signaling 7 [Source:HGNC Symbol;Acc:HGNC:29846]	0.656251	4.49265	47.3918	2.48182e-06	4.04652e-05
ENSCAFG00845003879	ELAC2	elaC ribonuclease Z 2 [Source:HGNC Symbol;Acc:HGNC:14198]	-0.656238	6.6469	50.0712	1.73873e-06	3.13113e-05
ENSCAFG00845019135	PWP2	PWP2 small subunit processome component [Source:HGNC Symbol;Acc:HGNC:9711]	-0.656204	7.51003	53.2705	1.1581e-06	2.429e-05
ENSCAFG00845019752	FAM110A	family with sequence similarity 110 member A [Source:HGNC Symbol;Acc:HGNC:16188]	-0.656197	4.0084	24.855	0.000109139	0.000646361
ENSCAFG00845004289	0	0	0.656017	2.40496	22.1812	0.000195965	0.00103661
ENSCAFG00845029580	SCLY	selenocysteine lyase [Source:HGNC Symbol;Acc:HGNC:18161]	0.656012	5.00249	71.3912	1.57315e-07	6.25061e-06
ENSCAFG00845012564	GRAMD1B	GRAM domain containing 1B [Source:HGNC Symbol;Acc:HGNC:29214]	0.655582	2.4473	11.8762	0.00303977	0.00965164
ENSCAFG00845030381	0	0	0.655176	4.94597	50.4466	1.65609e-06	3.04982e-05
ENSCAFG00845007968	0	0	-0.654755	4.99636	39.7261	7.51818e-06	8.62694e-05
ENSCAFG00845018978	ZYG11A	0	-0.654245	2.54945	24.2465	0.00012425	0.000716353
ENSCAFG00845014663	KCNJ8	potassium inwardly rectifying channel subfamily J member 8 [Source:HGNC Symbol;Acc:HGNC:6269]	-0.653801	2.52805	10.2751	0.00512511	0.0148939
ENSCAFG00845001981	VPS9D1	VPS9 domain containing 1 [Source:HGNC Symbol;Acc:HGNC:13526]	0.653677	4.66947	43.046	4.5703e-06	6.18538e-05
ENSCAFG00845026176	MARCHF8	0	0.653041	6.59787	109.256	7.14681e-09	9.7786e-07
ENSCAFG00845009974	HNRNPAB	heterogeneous nuclear ribonucleoprotein A/B [Source:HGNC Symbol;Acc:HGNC:5034]	-0.652992	8.98067	53.1094	1.1815e-06	2.45449e-05
ENSCAFG00845007434	ZFR2	zinc finger RNA binding protein 2 [Source:HGNC Symbol;Acc:HGNC:29189]	0.652963	3.4698	26.739	7.39421e-05	0.000481531
ENSCAFG00845024963	INPP1	inositol polyphosphate-1-phosphatase [Source:HGNC Symbol;Acc:HGNC:6071]	0.652902	6.26782	47.0289	2.60737e-06	4.17108e-05
ENSCAFG00845002233	DNA2	DNA replication helicase/nuclease 2 [Source:HGNC Symbol;Acc:HGNC:2939]	-0.652626	5.52747	20.5732	0.000324809	0.00156078
ENSCAFG00845008621	RBMS2	RNA binding motif single stranded interacting protein 2 [Source:HGNC Symbol;Acc:HGNC:9909]	0.652614	2.45688	18.8737	0.000429816	0.00194362
ENSCAFG00845025665	MCOLN1	mucolipin TRP cation channel 1 [Source:HGNC Symbol;Acc:HGNC:13356]	0.65258	5.42936	62.599	3.91139e-07	1.1884e-05
ENSCAFG00845012784	ACTN3	actinin alpha 3 [Source:HGNC Symbol;Acc:HGNC:165]	0.652453	0.856225	7.92217	0.0118333	0.0294655
ENSCAFG00845002568	FNTB	farnesyltransferase, CAAX box, beta [Source:VGNC Symbol;Acc:VGNC:109341]	-0.652274	6.72513	47.3772	2.48673e-06	4.04955e-05
ENSCAFG00845004901	CUX1	cut like homeobox 1 [Source:NCBI gene (formerly Entrezgene);Acc:489821]	0.65226	6.47023	101.813	1.20948e-08	1.37198e-06
ENSCAFG00845029708	LAGE3	0	-0.652121	5.48576	34.6149	1.72066e-05	0.000159363
ENSCAFG00845012055	FRRS1L	ferric chelate reductase 1 like [Source:HGNC Symbol;Acc:HGNC:1362]	0.651591	1.74476	8.07904	0.0111586	0.0280858
ENSCAFG00845009996	ESCO2	establishment of sister chromatid cohesion N-acetyltransferase 2 [Source:HGNC Symbol;Acc:HGNC:27230]	-0.651069	6.37211	21.4926	0.000291803	0.00142717
ENSCAFG00845028982	CENPA	centromere protein A [Source:HGNC Symbol;Acc:HGNC:1851]	-0.65098	6.85975	26.6933	9.16516e-05	0.000568512
ENSCAFG00845015419	MIB2	MIB E3 ubiquitin protein ligase 2 [Source:HGNC Symbol;Acc:HGNC:30577]	0.650724	5.82441	34.791	1.66996e-05	0.000156132
ENSCAFG00845026959	0	0	-0.650691	1.89764	12.3672	0.00260694	0.00850524
ENSCAFG00845028608	PGGHG	protein-glucosylgalactosylhydroxylysine glucosidase [Source:HGNC Symbol;Acc:HGNC:26210]	0.650323	5.9288	53.939	1.06636e-06	2.29008e-05
ENSCAFG00845005836	POLD2	DNA polymerase delta 2, accessory subunit [Source:HGNC Symbol;Acc:HGNC:9176]	-0.649836	6.0719	40.0559	7.14596e-06	8.33444e-05
ENSCAFG00845011600	0	heat shock protein 90 alpha family class B member 1 [Source:HGNC Symbol;Acc:HGNC:5258]	-0.649829	11.2206	94.5284	2.09256e-08	1.8152e-06
ENSCAFG00845002014	MTHFD1	0	-0.64971	6.87465	43.6889	4.16395e-06	5.82954e-05
ENSCAFG00845010324	FGD2	FYVE, RhoGEF and PH domain containing 2 [Source:HGNC Symbol;Acc:HGNC:3664]	0.649571	0.956736	6.44625	0.0210543	0.0471457
ENSCAFG00845024979	CENPO	centromere protein O [Source:HGNC Symbol;Acc:HGNC:28152]	-0.649448	5.618	35.3444	1.52119e-05	0.000145142
ENSCAFG00845025956	ECT2	epithelial cell transforming 2 [Source:HGNC Symbol;Acc:HGNC:3155]	-0.649402	5.46134	17.6446	0.000702933	0.00291724
ENSCAFG00845029617	RAN	RAN, member RAS onco family [Source:NCBI gene (formerly Entrezgene);Acc:100499482]	-0.648923	8.51221	91.3545	2.68753e-08	2.11059e-06
ENSCAFG00845015264	ATG14	autophagy related 14 [Source:HGNC Symbol;Acc:HGNC:19962]	0.648878	3.6996	36.7255	1.21047e-05	0.00012273
ENSCAFG00845015125	GADD45GIP1	GADD45G interacting protein 1 [Source:HGNC Symbol;Acc:HGNC:29996]	-0.648819	5.72748	28.205	5.61157e-05	0.000389726
ENSCAFG00845010054	CCDC28A	coiled-coil domain containing 28A [Source:HGNC Symbol;Acc:HGNC:21098]	0.648431	3.75468	42.463	4.97747e-06	6.5667e-05
ENSCAFG00845024443	DDX27	DEAD-box helicase 27 [Source:HGNC Symbol;Acc:HGNC:15837]	-0.648398	6.76061	52.179	1.32745e-06	2.63952e-05
ENSCAFG00845015760	TGFB3	transforming growth factor beta 3 [Source:HGNC Symbol;Acc:HGNC:11769]	-0.648168	2.08089	18.8074	0.000436975	0.00197196
ENSCAFG00845029122	VPS8	VPS8 subunit of CORVET complex [Source:HGNC Symbol;Acc:HGNC:29122]	0.648132	6.8988	103.869	1.04249e-08	1.26802e-06
ENSCAFG00845014711	CHAF1A	chromatin assembly factor 1 subunit A [Source:HGNC Symbol;Acc:HGNC:1910]	-0.647618	7.62718	38.9944	8.4235e-06	9.34755e-05
ENSCAFG00845000152	CEBPG	CCAAT enhancer binding protein gamma [Source:HGNC Symbol;Acc:HGNC:1837]	-0.647597	3.08923	23.7777	0.000137494	0.00077586
ENSCAFG00845015170	RHBDD1	rhomboid domain containing 1 [Source:HGNC Symbol;Acc:HGNC:23081]	0.647451	6.17177	87.4781	3.68575e-08	2.50858e-06
ENSCAFG00845011353	ACER1	alkaline ceramidase 1 [Source:HGNC Symbol;Acc:HGNC:18356]	0.64721	3.34711	14.0557	0.00157004	0.00564246
ENSCAFG00845005422	C22orf23	chromosome 22 open reading frame 23 [Source:HGNC Symbol;Acc:HGNC:18589]	0.64704	3.82447	33.3032	2.15722e-05	0.000188212
ENSCAFG00845004962	NIBAN1	niban apoptosis regulator 1 [Source:HGNC Symbol;Acc:HGNC:16784]	0.646861	4.29844	42.1682	5.19864e-06	6.75772e-05
ENSCAFG00845012717	RNF149	ring finger protein 149 [Source:HGNC Symbol;Acc:HGNC:23137]	0.646569	4.521	52.9994	1.19779e-06	2.47257e-05
ENSCAFG00845004050	ERH	ERH mRNA splicing and mitosis factor [Source:HGNC Symbol;Acc:HGNC:3447]	-0.646271	6.82515	77.3151	8.95618e-08	4.262e-06
ENSCAFG00845025503	0	0	0.645697	5.17394	74.2844	1.18927e-07	5.17885e-06
ENSCAFG00845005907	YIF1B	Yip1 interacting factor homolog B, membrane trafficking protein [Source:HGNC Symbol;Acc:HGNC:30511]	0.645644	7.21224	62.6726	3.88008e-07	1.18655e-05
ENSCAFG00845026533	CCNB3	cyclin B3 [Source:NCBI gene (formerly Entrezgene);Acc:449494]	-0.645519	5.64345	19.6271	0.000423562	0.00192254
ENSCAFG00845025623	0	0	0.645218	0.528431	6.83497	0.0180101	0.0414478
ENSCAFG00845010325	0	0	0.645148	3.09718	19.0288	0.000413568	0.00188556
ENSCAFG00845030946	PCSK1N	proprotein convertase subtilisin/kexin type 1 inhibitor [Source:HGNC Symbol;Acc:HGNC:17301]	0.645126	6.43528	20.3441	0.000376656	0.0017528
ENSCAFG00845010415	RAD18	RAD18 E3 ubiquitin protein ligase [Source:HGNC Symbol;Acc:HGNC:18278]	-0.645065	4.7943	33.3962	2.12249e-05	0.000186184
ENSCAFG00845027066	BRIP1	BRCA1 interacting helicase 1 [Source:HGNC Symbol;Acc:HGNC:20473]	-0.644905	3.77731	24.0968	0.000128317	0.000731538
ENSCAFG00845028521	CDC42BPG	CDC42 binding protein kinase gamma [Source:HGNC Symbol;Acc:HGNC:29829]	0.644268	0.69248	6.33915	0.0219932	0.0488934
ENSCAFG00845007828	CAMK2A	calcium/calmodulin dependent protein kinase II alpha [Source:HGNC Symbol;Acc:HGNC:1460]	0.644001	0.695898	6.67519	0.0191963	0.0437078
ENSCAFG00845031053	SYP	synaptophysin [Source:HGNC Symbol;Acc:HGNC:11506]	0.643877	1.52678	8.33858	0.0101357	0.0259793
ENSCAFG00845026359	OLIG2	oligodendrocyte transcription factor 2 [Source:HGNC Symbol;Acc:HGNC:9398]	-0.643586	2.4069	24.7336	0.000111982	0.00065762
ENSCAFG00845018804	CCT8	chaperonin containing TCP1 subunit 8 [Source:HGNC Symbol;Acc:HGNC:1623]	-0.642826	8.79612	59.8155	5.33158e-07	1.45811e-05
ENSCAFG00845018765	ARMC6	armadillo repeat containing 6 [Source:HGNC Symbol;Acc:HGNC:25049]	-0.642735	5.38231	28.6125	5.10645e-05	0.000362228
ENSCAFG00845006769	SLC30A3	solute carrier family 30 member 3 [Source:HGNC Symbol;Acc:HGNC:11014]	-0.642672	1.52881	8.07485	0.011176	0.0281084
ENSCAFG00845012400	RBM14	RNA binding motif protein 14 [Source:HGNC Symbol;Acc:HGNC:14219]	-0.642645	7.51549	78.6	7.96365e-08	3.98844e-06
ENSCAFG00845005923	PMPCA	peptidase, mitochondrial processing subunit alpha [Source:HGNC Symbol;Acc:HGNC:18667]	-0.642589	6.1387	93.3349	2.29708e-08	1.91741e-06
ENSCAFG00845022283	NCOA3	nuclear receptor coactivator 3 [Source:HGNC Symbol;Acc:HGNC:7670]	0.642528	7.67233	91.1411	2.73385e-08	2.13433e-06
ENSCAFG00845013675	FCRL4	Fc receptor like 4 [Source:HGNC Symbol;Acc:HGNC:18507]	0.64242	1.34984	7.61701	0.0132824	0.0323102
ENSCAFG00845018783	C9orf72	C9orf72-SMCR8 complex subunit [Source:HGNC Symbol;Acc:HGNC:28337]	0.642399	3.00911	16.5843	0.000775702	0.00316092
ENSCAFG00845010015	UTP4	UTP4 small subunit processome component [Source:HGNC Symbol;Acc:HGNC:1983]	-0.641151	6.68751	74.8279	1.12951e-07	5.01366e-06
ENSCAFG00845003340	CENPS	centromere protein S [Source:NCBI gene (formerly Entrezgene);Acc:487450]	-0.641141	3.7467	15.546	0.00102869	0.00397459
ENSCAFG00845012727	EME1	essential meiotic structure-specific endonuclease 1 [Source:HGNC Symbol;Acc:HGNC:24965]	-0.641137	3.55738	33.3163	2.15231e-05	0.000188054
ENSCAFG00845007696	SYNPO2L	synaptopodin 2 like [Source:HGNC Symbol;Acc:HGNC:23532]	0.6408	1.7373	10.4989	0.00475423	0.0140094
ENSCAFG00845004192	EVL	Enah/Vasp-like [Source:HGNC Symbol;Acc:HGNC:20234]	0.640325	4.98225	53.9436	1.06575e-06	2.29008e-05
ENSCAFG00845013527	STX16	syntaxin 16 [Source:VGNC Symbol;Acc:VGNC:110099]	0.640209	7.3565	53.8769	1.07453e-06	2.30018e-05
ENSCAFG00845008354	CTSG	cathepsin G [Source:HGNC Symbol;Acc:HGNC:2532]	-0.640208	1.28768	9.46956	0.00675714	0.0186021
ENSCAFG00845000779	ARV1	ARV1 homolog, fatty acid homeostasis modulator [Source:HGNC Symbol;Acc:HGNC:29561]	0.639822	3.06253	29.0253	4.71654e-05	0.000339284
ENSCAFG00845024820	MYH15	myosin heavy chain 15 [Source:HGNC Symbol;Acc:HGNC:31073]	-0.639413	1.824	13.2091	0.00201658	0.00688197
ENSCAFG00845002973	CDK1	cyclin dependent kinase 1 [Source:HGNC Symbol;Acc:HGNC:1722]	-0.639317	6.51551	34.8398	1.65622e-05	0.000155126
ENSCAFG00845020558	PANX1	pannexin 1 [Source:HGNC Symbol;Acc:HGNC:8599]	-0.638865	4.92336	40.355	6.82624e-06	8.06748e-05
ENSCAFG00845008803	DBF4	DBF4-CDC7 kinase regulatory subunit [Source:HGNC Symbol;Acc:HGNC:17364]	-0.638544	5.61056	31.0993	3.19899e-05	0.00025078
ENSCAFG00845013710	RAB32	RAB32, member RAS oncogene family [Source:HGNC Symbol;Acc:HGNC:9772]	0.638284	7.03648	92.6116	2.43182e-08	1.96799e-06
ENSCAFG00845007940	ARFIP1	ADP ribosylation factor interacting protein 1 [Source:HGNC Symbol;Acc:HGNC:21496]	0.637544	5.05837	48.1659	2.23593e-06	3.76589e-05
ENSCAFG00845023597	0	0	-0.637397	1.47095	7.83731	0.0122174	0.0302016
ENSCAFG00845007467	PSMG3	proteasome assembly chaperone 3 [Source:HGNC Symbol;Acc:HGNC:22420]	-0.637332	5.07196	52.024	1.35367e-06	2.66953e-05
ENSCAFG00845026194	TRANK1	tetratricopeptide repeat and ankyrin repeat containing 1 [Source:HGNC Symbol;Acc:HGNC:29011]	0.637173	5.00154	38.6527	8.88757e-06	9.7243e-05
ENSCAFG00845008525	0	0	-0.637135	5.42972	48.2573	2.20873e-06	3.72955e-05
ENSCAFG00845020438	CYP1B1	cytochrome P450 family 1 subfamily B member 1 [Source:NCBI gene (formerly Entrezgene);Acc:483038]	-0.636993	2.10246	9.27762	0.00722778	0.0196976
ENSCAFG00845029597	PXN	paxillin [Source:HGNC Symbol;Acc:HGNC:9718]	0.636784	7.31847	90.6747	2.83824e-08	2.17741e-06
ENSCAFG00845012105	PDK2	pyruvate dehydrogenase kinase 2 [Source:HGNC Symbol;Acc:HGNC:8810]	0.636569	4.5966	45.2293	3.34469e-06	4.97654e-05
ENSCAFG00845002265	ATP4A	ATPase H+/K+ transporting subunit alpha [Source:NCBI gene (formerly Entrezgene);Acc:431686]	0.636305	1.56054	10.4437	0.00484287	0.0142075
ENSCAFG00845016454	CCT4	chaperonin containing TCP1 subunit 4 [Source:HGNC Symbol;Acc:HGNC:1617]	-0.63624	8.63588	76.4317	9.71859e-08	4.52579e-06
ENSCAFG00845008852	IQGAP3	IQ motif containing GTPase activating protein 3 [Source:HGNC Symbol;Acc:HGNC:20669]	-0.63607	6.06065	32.8842	2.32182e-05	0.000199193
ENSCAFG00845026997	TMEM53	transmembrane protein 53 [Source:HGNC Symbol;Acc:HGNC:26186]	-0.63588	4.46388	25.4768	9.57866e-05	0.000586925
ENSCAFG00845001704	ILF2	interleukin enhancer binding factor 2 [Source:HGNC Symbol;Acc:HGNC:6037]	-0.635469	7.70793	60.5082	4.93085e-07	1.38518e-05
ENSCAFG00845000026	TXNL4A	thioredoxin like 4A [Source:HGNC Symbol;Acc:HGNC:30551]	-0.635215	5.74113	51.2089	1.50143e-06	2.86737e-05
ENSCAFG00845007250	TCOF1	treacle ribosome biosis factor 1 [Source:NCBI gene (formerly Entrezgene);Acc:403592]	-0.635101	6.42719	41.7771	5.50918e-06	7.06338e-05
ENSCAFG00845017098	SAP30	Sin3A associated protein 30 [Source:HGNC Symbol;Acc:HGNC:10532]	-0.634826	5.77517	62.0237	4.16623e-07	1.22503e-05
ENSCAFG00845020328	ADSL	adenylosuccinate lyase [Source:HGNC Symbol;Acc:HGNC:291]	-0.634773	5.61948	55.0397	9.32463e-07	2.09048e-05
ENSCAFG00845014703	RRP7	ribosomal RNA processing 7 homolog A [Source:HGNC Symbol;Acc:HGNC:24286]	-0.633958	6.12524	51.5379	1.43973e-06	2.80177e-05
ENSCAFG00845005600	MMP19	matrix metallopeptidase 19 [Source:HGNC Symbol;Acc:HGNC:7165]	0.633916	1.7328	12.7359	0.00232734	0.00773372
ENSCAFG00845023055	TIPARP	TCDD inducible poly(ADP-ribose) polymerase [Source:HGNC Symbol;Acc:HGNC:23696]	0.633826	5.18232	71.3617	1.57772e-07	6.25061e-06
ENSCAFG00845016726	PDZK1IP1	PDZK1 interacting protein 1 [Source:HGNC Symbol;Acc:HGNC:16887]	0.633794	4.75248	33.7828	1.98468e-05	0.000177021
ENSCAFG00845025130	NRIP2	nuclear receptor interacting protein 2 [Source:HGNC Symbol;Acc:HGNC:23078]	0.633421	1.80179	14.0245	0.00158437	0.00568318
ENSCAFG00845001554	C5orf34	chromosome 5 open reading frame 34 [Source:HGNC Symbol;Acc:HGNC:24738]	-0.633406	3.406	25.9774	8.63594e-05	0.000545791
ENSCAFG00845006756	TOMM40	translocase of outer mitochondrial membrane 40 [Source:HGNC Symbol;Acc:HGNC:18001]	-0.633316	6.70773	35.3906	1.50947e-05	0.000144533
ENSCAFG00845015861	0	0	-0.632813	5.1071	19.4932	0.000391432	0.00180573
ENSCAFG00845012465	DUS3L	dihydrouridine synthase 3 like [Source:HGNC Symbol;Acc:HGNC:26920]	-0.632793	5.09791	24.9699	0.000106522	0.000634259
ENSCAFG00845022971	ADGRE5	adhesion G protein-coupled receptor E5 [Source:NCBI gene (formerly Entrezgene);Acc:484904]	0.632644	7.62553	95.3551	1.96285e-08	1.81186e-06
ENSCAFG00845013446	ZBTB12	zinc finger and BTB domain containing 12 [Source:HGNC Symbol;Acc:HGNC:19066]	0.632615	4.07361	28.9517	4.78355e-05	0.000342804
ENSCAFG00845012087	OGDH	oxoglutarate dehydrogenase [Source:HGNC Symbol;Acc:HGNC:8124]	-0.632591	7.04498	72.6108	1.39661e-07	5.72093e-06
ENSCAFG00845012230	0	0	0.632487	0.828454	7.58534	0.013444	0.0326613
ENSCAFG00845002915	EDARADD	EDAR associated via death domain [Source:HGNC Symbol;Acc:HGNC:14341]	0.632379	3.59476	14.9234	0.00122418	0.00461577
ENSCAFG00845006541	JUN	Jun proto-oncogene, AP-1 transcription factor subunit [Source:HGNC Symbol;Acc:HGNC:6204]	0.632162	4.07768	24.1223	0.000127615	0.000730507
ENSCAFG00845000492	MED28	mediator complex subunit 28 [Source:HGNC Symbol;Acc:HGNC:24628]	-0.63189	7.51257	70.1606	1.77693e-07	6.69984e-06
ENSCAFG00845006180	ACBD4	acyl-CoA binding domain containing 4 [Source:HGNC Symbol;Acc:HGNC:23337]	0.631604	2.82261	21.8991	0.000208957	0.00109141
ENSCAFG00845010002	SURF2	surfeit 2 [Source:HGNC Symbol;Acc:HGNC:11475]	-0.631577	4.72898	32.8641	2.33004e-05	0.000199383
ENSCAFG00845003284	SLC1A5	solute carrier family 1 member 5 [Source:NCBI gene (formerly Entrezgene);Acc:484425]	-0.631572	7.9246	26.9605	8.35206e-05	0.000530233
ENSCAFG00845012794	STX1B	syntaxin 1B [Source:HGNC Symbol;Acc:HGNC:18539]	0.631499	3.35715	27.5618	6.27221e-05	0.000424718
ENSCAFG00845007617	WDR74	WD repeat domain 74 [Source:HGNC Symbol;Acc:HGNC:25529]	-0.631411	5.18803	36.092	1.3432e-05	0.000131468
ENSCAFG00845001205	0	0	0.631393	4.5984	53.4171	1.13725e-06	2.41498e-05
ENSCAFG00845027238	TLL2	tolloid like 2 [Source:HGNC Symbol;Acc:HGNC:11844]	-0.631145	2.13884	14.2747	0.00147343	0.00536206
ENSCAFG00845011547	MIEN1	migration and invasion enhancer 1 [Source:HGNC Symbol;Acc:HGNC:28230]	0.63105	3.73456	25.5797	9.37584e-05	0.0005767
ENSCAFG00845015848	0	0	-0.630656	1.11621	8.76652	0.00867226	0.0228914
ENSCAFG00845007574	0	0	-0.630621	4.45957	47.269	2.52353e-06	4.08941e-05
ENSCAFG00845003448	DSCAML1	DS cell adhesion molecule like 1 [Source:HGNC Symbol;Acc:HGNC:14656]	0.630239	5.1326	16.3233	0.000954207	0.00374298
ENSCAFG00845019636	GLA	galactosidase alpha [Source:HGNC Symbol;Acc:HGNC:4296]	0.630238	4.40643	28.0763	5.66787e-05	0.00039302
ENSCAFG00845003991	RBM47	RNA binding motif protein 47 [Source:NCBI gene (formerly Entrezgene);Acc:403423]	0.630165	4.33815	19.6616	0.000354057	0.00166934
ENSCAFG00845025402	SFXN2	sideroflexin 2 [Source:HGNC Symbol;Acc:HGNC:16086]	-0.630069	4.74398	35.6189	1.45295e-05	0.000139921
ENSCAFG00845018486	IRS2	insulin receptor substrate 2 [Source:HGNC Symbol;Acc:HGNC:6126]	0.629995	4.08317	18.4188	0.000481727	0.00213972
ENSCAFG00845026951	ARSA	arylsulfatase A [Source:NCBI gene (formerly Entrezgene);Acc:474457]	0.629966	7.17194	32.7415	2.42338e-05	0.000205122
ENSCAFG00845020391	ZBTB47	zinc finger and BTB domain containing 47 [Source:HGNC Symbol;Acc:HGNC:26955]	0.629875	3.6543	37.0061	1.15642e-05	0.000118701
ENSCAFG00845009435	CCT3	chaperonin containing TCP1 subunit 3 [Source:HGNC Symbol;Acc:HGNC:1616]	-0.62978	8.56204	65.13	2.97916e-07	9.88486e-06
ENSCAFG00845002203	SERPINB11	serpin family B member 11 [Source:HGNC Symbol;Acc:HGNC:14221]	0.629405	0.283237	6.69684	0.0190305	0.0433728
ENSCAFG00845024649	TIGD3	tigger transposable element derived 3 [Source:HGNC Symbol;Acc:HGNC:18334]	-0.629399	0.733219	6.51714	0.0204579	0.0460668
ENSCAFG00845004798	0	0	0.629214	1.20294	9.11408	0.00765813	0.0206206
ENSCAFG00845026175	ODC1	ornithine decarboxylase 1 [Source:HGNC Symbol;Acc:HGNC:8109]	-0.629095	7.67801	40.7071	6.47011e-06	7.8207e-05
ENSCAFG00845010966	PHB1	prohibitin 1 [Source:NCBI gene (formerly Entrezgene);Acc:480547]	-0.629048	7.19957	58.4918	6.20262e-07	1.63237e-05
ENSCAFG00845021741	IL17D	interleukin 17D [Source:HGNC Symbol;Acc:HGNC:5984]	0.628709	2.63652	6.65538	0.0195022	0.0442828
ENSCAFG00845017876	0	0	0.628658	7.30796	25.9915	0.000102386	0.000615153
ENSCAFG00845030259	DUSP10	dual specificity phosphatase 10 [Source:HGNC Symbol;Acc:HGNC:3065]	-0.628644	4.88302	22.8234	0.000169627	0.000919268
ENSCAFG00845012881	L3MBTL1	L3MBTL histone methyl-lysine binding protein 1 [Source:HGNC Symbol;Acc:HGNC:15905]	0.628366	4.13117	32.2356	2.60496e-05	0.000215896
ENSCAFG00845007613	DMGDH	dimethylglycine dehydrogenase [Source:HGNC Symbol;Acc:HGNC:24475]	-0.628004	0.862716	8.00951	0.0114521	0.0286721
ENSCAFG00845030039	GAR1	retinal pigment epithelium-derived rhodopsin homolog [Source:HGNC Symbol;Acc:HGNC:10450]	-0.627284	4.88448	21.5219	0.000227865	0.00116406
ENSCAFG00845014680	LUC7L3	LUC7 like 3 pre-mRNA splicing factor [Source:HGNC Symbol;Acc:HGNC:24309]	-0.627146	6.30706	63.1697	3.67572e-07	1.14786e-05
ENSCAFG00845010933	TONSL	tonsoku like, DNA repair protein [Source:HGNC Symbol;Acc:HGNC:7801]	-0.626814	7.08159	40.4647	6.713e-06	8.01214e-05
ENSCAFG00845025314	ATAD3A	ATPase family AAA domain containing 3A [Source:HGNC Symbol;Acc:HGNC:25567]	-0.626795	6.32043	44.2971	3.8163e-06	5.46976e-05
ENSCAFG00845013837	ZNF785	zinc finger protein 785 [Source:HGNC Symbol;Acc:HGNC:26496]	0.626475	2.84855	26.0395	8.52639e-05	0.000540412
ENSCAFG00845001557	IL18	interleukin 18 [Source:NCBI gene (formerly Entrezgene);Acc:403796]	0.626471	2.73183	16.6614	0.000759897	0.00310988
ENSCAFG00845015587	PIK3CA	0	0.62641	4.35921	52.7783	1.23129e-06	2.51024e-05
ENSCAFG00845018768	PROCR	protein C receptor [Source:NCBI gene (formerly Entrezgene);Acc:485848]	0.626206	0.916525	6.31317	0.022228	0.0493493
ENSCAFG00845010824	JCHAIN	joining chain of multimeric IgA and IgM [Source:HGNC Symbol;Acc:HGNC:5713]	0.625887	3.49501	31.7481	2.8432e-05	0.000230513
ENSCAFG00845006054	PFKFB4	6-phosphofructo-2-kinase/fructose-2,6-biphosphatase 4 [Source:HGNC Symbol;Acc:HGNC:8875]	-0.625554	5.50042	33.0894	2.23952e-05	0.000194013
ENSCAFG00845002949	ZNF205	zinc finger protein 205 [Source:HGNC Symbol;Acc:HGNC:12996]	0.625513	1.62356	9.88186	0.00585851	0.0166035
ENSCAFG00845019180	ENDOD1	endonuclease domain containing 1 [Source:HGNC Symbol;Acc:HGNC:29129]	0.625358	5.74844	67.0966	2.42517e-07	8.42707e-06
ENSCAFG00845002881	0	0	0.625351	2.89646	19.26	0.000390616	0.00180322
ENSCAFG00845029335	SEPTIN5	septin 5 [Source:HGNC Symbol;Acc:HGNC:9164]	-0.625301	4.44681	34.0521	1.89457e-05	0.000170514
ENSCAFG00845014098	KDM4B	lysine demethylase 4B [Source:HGNC Symbol;Acc:HGNC:29136]	0.625279	7.47519	33.6177	2.07958e-05	0.000183345
ENSCAFG00845003497	0	0	-0.625043	3.26505	19.4057	0.000376885	0.00175325
ENSCAFG00845005230	SF3B3	splicing factor 3b subunit 3 [Source:HGNC Symbol;Acc:HGNC:10770]	-0.624991	8.75071	69.5331	1.89208e-07	7.03409e-06
ENSCAFG00845028048	C2orf69	chromosome 2 open reading frame 69 [Source:HGNC Symbol;Acc:HGNC:26799]	-0.624968	4.80147	33.1622	2.21113e-05	0.000192056
ENSCAFG00845006784	CHID1	RNA polymerase II, I and III subunit L [Source:HGNC Symbol;Acc:HGNC:9199]	-0.624956	5.38011	30.3233	3.69147e-05	0.000280281
ENSCAFG00845011835	0	0	-0.624694	6.65155	27.6918	6.73419e-05	0.000447777
ENSCAFG00845001752	CENPF	centromere protein F [Source:VGNC Symbol;Acc:VGNC:111403]	-0.623989	7.63354	19.4448	0.00046281	0.00206955
ENSCAFG00845006894	0	0	-0.623958	5.79964	50.5839	1.62697e-06	3.02424e-05
ENSCAFG00845029590	PIR	pirin [Source:HGNC Symbol;Acc:HGNC:30048]	0.623533	4.95052	51.0681	1.52875e-06	2.88589e-05
ENSCAFG00845029934	C3AR1	complement C3a receptor 1 [Source:HGNC Symbol;Acc:HGNC:1319]	0.623426	5.20546	38.1775	9.58119e-06	0.000102965
ENSCAFG00845006373	IFI35	interferon induced protein 35 [Source:HGNC Symbol;Acc:HGNC:5399]	0.623149	4.03812	38.4461	9.18203e-06	9.99704e-05
ENSCAFG00845001002	CENPBD1	0	0.623027	2.88243	12.6114	0.00241775	0.00799411
ENSCAFG00845028229	PCNA	proliferating cell nuclear antigen [Source:HGNC Symbol;Acc:HGNC:8729]	-0.623012	8.47521	31.3196	3.21001e-05	0.000251198
ENSCAFG00845026615	CAMKK2	calcium/calmodulin dependent protein kinase kinase 2 [Source:HGNC Symbol;Acc:HGNC:1470]	0.622332	6.98928	57.0628	7.32566e-07	1.7885e-05
ENSCAFG00845017805	ITGAV	integrin subunit alpha V [Source:HGNC Symbol;Acc:HGNC:6150]	0.622158	6.55288	84.4011	4.77663e-08	2.89477e-06
ENSCAFG00845026936	ZSWIM4	zinc finger SWIM-type containing 4 [Source:HGNC Symbol;Acc:HGNC:25704]	0.621964	4.88402	21.6956	0.00021893	0.00113056
ENSCAFG00845009137	ALYREF	Aly/REF export factor [Source:HGNC Symbol;Acc:HGNC:19071]	-0.621503	7.55997	61.5941	4.36855e-07	1.26593e-05
ENSCAFG00845017606	CCT2	0	-0.621472	7.76896	55.4374	8.8879e-07	2.0303e-05
ENSCAFG00845008054	ABCC4	ATP binding cassette subfamily C member 4 [Source:NCBI gene (formerly Entrezgene);Acc:485523]	0.620761	8.26708	103.718	1.05388e-08	1.26802e-06
ENSCAFG00845008659	GINS4	GINS complex subunit 4 [Source:HGNC Symbol;Acc:HGNC:28226]	-0.620346	4.62938	44.425	3.7474e-06	5.41407e-05
ENSCAFG00845030916	ADPRHL2	0	0.620305	5.92786	34.2959	1.81693e-05	0.000165507
ENSCAFG00845003806	CYLD	CYLD lysine 63 deubiquitinase [Source:HGNC Symbol;Acc:HGNC:2584]	0.619988	5.19357	45.4786	3.22988e-06	4.85469e-05
ENSCAFG00845000901	ARHGEF28	Rho guanine nucleotide exchange factor 28 [Source:HGNC Symbol;Acc:HGNC:30322]	0.619961	1.4675	7.50593	0.0138591	0.0334748
ENSCAFG00845013694	NR3C2	nuclear receptor subfamily 3 group C member 2 [Source:HGNC Symbol;Acc:HGNC:7979]	0.619777	3.00817	18.9888	0.000417698	0.00190243
ENSCAFG00845008913	0	0	-0.619194	6.52024	19.6347	0.000442903	0.00199464
ENSCAFG00845001408	RABAC1	Rab acceptor 1 [Source:NCBI gene (formerly Entrezgene);Acc:403535]	0.619102	6.68588	48.6776	2.08835e-06	3.58095e-05
ENSCAFG00845022942	SLC7A11	solute carrier family 7 member 11 [Source:NCBI gene (formerly Entrezgene);Acc:483821]	-0.619014	3.78193	23.3736	0.000150188	0.000830887
ENSCAFG00845012989	CNKSR1	connector enhancer of kinase suppressor of Ras 1 [Source:HGNC Symbol;Acc:HGNC:19700]	-0.618886	5.69541	25.3238	0.000100242	0.00060589
ENSCAFG00845022205	CCNDBP1	cyclin D1 binding protein 1 [Source:HGNC Symbol;Acc:HGNC:1587]	0.618158	4.27773	40.3833	6.79687e-06	8.05429e-05
ENSCAFG00845023550	TMPPE	transmembrane protein with metallophosphoesterase domain [Source:HGNC Symbol;Acc:HGNC:33865]	0.618023	3.49162	20.8426	0.000266934	0.00132886
ENSCAFG00845008601	RRP8	ribosomal RNA processing 8 [Source:HGNC Symbol;Acc:HGNC:29030]	-0.618002	5.00325	45.5496	3.19797e-06	4.83355e-05
ENSCAFG00845017509	SHCBP1	0	-0.617865	6.8433	16.5788	0.000998481	0.00388617
ENSCAFG00845027864	ANAPC7	anaphase promoting complex subunit 7 [Source:HGNC Symbol;Acc:HGNC:17380]	-0.617635	6.08824	39.4895	7.79838e-06	8.86131e-05
ENSCAFG00845021746	SIVA1	SIVA1 apoptosis inducing factor [Source:VGNC Symbol;Acc:VGNC:111721]	-0.617354	6.73319	20.8945	0.000328134	0.00157561
ENSCAFG00845020953	EIF5A	0	-0.616916	8.90711	66.7399	2.51649e-07	8.63018e-06
ENSCAFG00845011120	DGAT2	diacylglycerol O-acyltransferase 2 [Source:HGNC Symbol;Acc:HGNC:16940]	0.616599	2.13796	11.7826	0.00313109	0.0098919
ENSCAFG00845014787	EGFL8	EGF like domain multiple 8 [Source:HGNC Symbol;Acc:HGNC:13944]	0.616069	0.817288	7.08937	0.0162892	0.0382501
ENSCAFG00845028919	EPHB3	EPH receptor B3 [Source:HGNC Symbol;Acc:HGNC:3394]	-0.615961	1.63464	10.971	0.00406696	0.0122982
ENSCAFG00845024022	MAP2	microtubule associated protein 2 [Source:HGNC Symbol;Acc:HGNC:6839]	-0.615839	1.28079	12.6467	0.00239173	0.00792548
ENSCAFG00845003478	ARG2	arginase 2 [Source:NCBI gene (formerly Entrezgene);Acc:480364]	-0.615791	4.34927	52.7374	1.2376e-06	2.51923e-05
ENSCAFG00845011303	0	0	0.615502	5.48461	27.8426	5.93385e-05	0.000406998
ENSCAFG00845024663	NCOA1	nuclear receptor coactivator 1 [Source:HGNC Symbol;Acc:HGNC:7668]	0.61549	6.58017	83.7032	5.07153e-08	3.01836e-06
ENSCAFG00845013726	FRRS1	ferric chelate reductase 1 [Source:HGNC Symbol;Acc:HGNC:27622]	-0.615063	1.72948	11.6258	0.00329119	0.0103069
ENSCAFG00845026128	POLE	DNA polymerase epsilon, catalytic subunit [Source:HGNC Symbol;Acc:HGNC:9177]	-0.615008	7.29175	38.2402	9.48628e-06	0.000102282
ENSCAFG00845017043	MEST	0	-0.614824	4.21155	49.5134	1.87014e-06	3.30499e-05
ENSCAFG00845002461	PRMT5	protein arginine methyltransferase 5 [Source:HGNC Symbol;Acc:HGNC:10894]	-0.614336	7.1502	57.581	6.89406e-07	1.71666e-05
ENSCAFG00845016424	RSPH1	radial spoke head component 1 [Source:HGNC Symbol;Acc:HGNC:12371]	0.614335	1.54016	12.9536	0.00217812	0.00731294
ENSCAFG00845029989	TSTD1	thiosulfate sulfurtransferase like domain containing 1 [Source:HGNC Symbol;Acc:HGNC:35410]	0.614332	4.85641	19.7487	0.000350221	0.00165532
ENSCAFG00845005849	SIM1	SIM bHLH transcription factor 1 [Source:HGNC Symbol;Acc:HGNC:10882]	-0.614275	1.99835	8.28805	0.0103262	0.0263811
ENSCAFG00845031031	AIFM1	apoptosis inducing factor mitochondria associated 1 [Source:HGNC Symbol;Acc:HGNC:8768]	-0.613794	5.75974	57.9595	6.59674e-07	1.68046e-05
ENSCAFG00845025731	CIP2A	cellular inhibitor of PP2A [Source:HGNC Symbol;Acc:HGNC:29302]	-0.613562	5.58851	26.2817	8.11383e-05	0.000518707
ENSCAFG00845027915	DDX51	DEAD-box helicase 51 [Source:HGNC Symbol;Acc:HGNC:20082]	-0.613561	5.20028	44.0666	3.94411e-06	5.59254e-05
ENSCAFG00845012835	CYB561A3	cytochrome b561 family member A3 [Source:HGNC Symbol;Acc:HGNC:23014]	0.613438	4.30142	31.522	2.96188e-05	0.000236665
ENSCAFG00845028253	MCM4	minichromosome maintenance complex component 4 [Source:HGNC Symbol;Acc:HGNC:6947]	-0.613161	8.14179	45.3459	3.29045e-06	4.91788e-05
ENSCAFG00845000808	NMRAL1	NmrA like redox sensor 1 [Source:HGNC Symbol;Acc:HGNC:24987]	-0.612946	7.5664	52.7812	1.23083e-06	2.51024e-05
ENSCAFG00845005544	0	0	0.612539	1.43709	9.82963	0.00596454	0.0168249
ENSCAFG00845013892	VIM	vimentin [Source:NCBI gene (formerly Entrezgene);Acc:477991]	-0.612405	6.66523	24.722	0.000127738	0.000730507
ENSCAFG00845001742	IGF1R	0	0.612218	4.38957	30.3597	3.66656e-05	0.000279029
ENSCAFG00845019435	0	0	0.612119	3.71295	19.9403	0.000330946	0.00158522
ENSCAFG00845000439	RUVBL2	RuvB like AAA ATPase 2 [Source:HGNC Symbol;Acc:HGNC:10475]	-0.611808	6.22648	50.1828	1.71369e-06	3.1141e-05
ENSCAFG00845004234	DEGS2	delta 4-desaturase, sphingolipid 2 [Source:HGNC Symbol;Acc:HGNC:20113]	0.61172	0.900204	6.60591	0.0197381	0.0447037
ENSCAFG00845028155	GSTCD	glutathione S-transferase C-terminal domain containing [Source:HGNC Symbol;Acc:HGNC:25806]	-0.611641	4.39574	36.5161	1.25265e-05	0.000125047
ENSCAFG00845001231	VASH2	vasohibin 2 [Source:HGNC Symbol;Acc:HGNC:25723]	-0.61136	4.2816	20.8227	0.000268185	0.00133309
ENSCAFG00845018662	RRP1	ribosomal RNA processing 1 [Source:HGNC Symbol;Acc:HGNC:18785]	-0.610826	6.71903	41.601	5.6557e-06	7.16929e-05
ENSCAFG00845030224	ELOVL6	0	-0.6107	5.77686	41.7167	5.55896e-06	7.10776e-05
ENSCAFG00845008077	0	0	0.610654	3.52195	20.7796	0.000270922	0.00134386
ENSCAFG00845016354	PELP1	proline, glutamate and leucine rich protein 1 [Source:HGNC Symbol;Acc:HGNC:30134]	-0.610438	8.5127	32.856	2.37506e-05	0.000202421
ENSCAFG00845025078	CHTF18	chromosome transmission fidelity factor 18 [Source:HGNC Symbol;Acc:HGNC:18435]	-0.610435	6.49546	28.8536	4.9508e-05	0.000352694
ENSCAFG00845010829	CRB3	crumbs cell polarity complex component 3 [Source:HGNC Symbol;Acc:HGNC:20237]	0.610181	2.23806	16.28	0.00084175	0.00337687
ENSCAFG00845011538	PPIA	peptidylprolyl isomerase A [Source:VGNC Symbol;Acc:VGNC:110606]	-0.610126	7.32177	47.1293	2.57194e-06	4.13755e-05
ENSCAFG00845014633	CCDC18	coiled-coil domain containing 18 [Source:HGNC Symbol;Acc:HGNC:30370]	0.610125	5.17017	17.0488	0.000743614	0.00305266
ENSCAFG00845000180	0	0	0.610114	2.93137	18.9186	0.000425036	0.00192858
ENSCAFG00845013501	PTGS1	prostaglandin-endoperoxide synthase 1 [Source:NCBI gene (formerly Entrezgene);Acc:403544]	0.610106	8.7088	78.1422	8.30245e-08	4.06205e-06
ENSCAFG00845021421	TAPBP	TAP binding protein [Source:NCBI gene (formerly Entrezgene);Acc:481740]	0.610049	9.58165	84.4481	4.75745e-08	2.89477e-06
ENSCAFG00845021111	ANKRD33B	ankyrin repeat domain 33B [Source:HGNC Symbol;Acc:HGNC:35240]	0.609937	4.38843	13.7731	0.00177326	0.00621952
ENSCAFG00845004992	GALNT10	polypeptide N-acetylgalactosaminyltransferase 10 [Source:HGNC Symbol;Acc:HGNC:19873]	0.60982	6.63597	56.7003	7.6455e-07	1.84222e-05
ENSCAFG00845010726	ARHGEF2	Rho/Rac guanine nucleotide exchange factor 2 [Source:NCBI gene (formerly Entrezgene);Acc:403498]	-0.609806	8.22444	57.9346	6.61588e-07	1.68135e-05
ENSCAFG00845000585	ZNF524	zinc finger protein 524 [Source:HGNC Symbol;Acc:HGNC:28322]	0.609223	2.6656	15.371	0.00107984	0.00414159
ENSCAFG00845029724	MRPS28	mitochondrial ribosomal protein S28 [Source:HGNC Symbol;Acc:HGNC:14513]	-0.608893	4.27207	61.5261	4.40161e-07	1.26996e-05
ENSCAFG00845019306	ZCCHC12	0	0.60882	0.503748	7.64632	0.0131349	0.0320216
ENSCAFG00845029713	LMNTD2	lamin tail domain containing 2 [Source:HGNC Symbol;Acc:HGNC:28561]	0.608745	4.33567	24.3302	0.00012204	0.000706376
ENSCAFG00845013222	KDM3A	lysine demethylase 3A [Source:HGNC Symbol;Acc:HGNC:20815]	0.608276	6.58959	61.6952	4.31996e-07	1.25734e-05
ENSCAFG00845014565	CLSPN	claspin [Source:HGNC Symbol;Acc:HGNC:19715]	-0.607331	7.25432	24.909	0.000124653	0.000717741
ENSCAFG00845024677	PRR11	proline rich 11 [Source:HGNC Symbol;Acc:HGNC:25619]	-0.607295	3.99933	14.294	0.00146521	0.00534239
ENSCAFG00845026912	UMPS	uridine monophosphate synthetase [Source:HGNC Symbol;Acc:HGNC:12563]	-0.606961	6.74095	85.5139	4.34518e-08	2.77256e-06
ENSCAFG00845026672	0	0	0.606753	5.66113	25.4893	9.55392e-05	0.00058568
ENSCAFG00845018559	GADD45G	growth arrest and DNA damage inducible gamma [Source:HGNC Symbol;Acc:HGNC:4097]	0.606602	5.27083	20.4838	0.000293889	0.0014358
ENSCAFG00845020484	POLR2D	RNA polymerase II subunit D [Source:HGNC Symbol;Acc:HGNC:9191]	-0.606212	4.74419	28.9252	4.80789e-05	0.000344176
ENSCAFG00845001133	GATA3	GATA binding protein 3 [Source:HGNC Symbol;Acc:HGNC:4172]	0.60618	6.13269	43.6804	4.16902e-06	5.83048e-05
ENSCAFG00845012012	RGCC	regulator of cell cycle [Source:HGNC Symbol;Acc:HGNC:20369]	-0.606179	4.04461	14.642	0.00132599	0.00493784
ENSCAFG00845025961	0	0	-0.606062	2.85714	11.2494	0.00371439	0.0114009
ENSCAFG00845015320	NOP58	NOP58 ribonucleoprotein [Source:HGNC Symbol;Acc:HGNC:29926]	-0.605961	7.11546	47.9027	2.31635e-06	3.8509e-05
ENSCAFG00845022407	RNF144A	ring finger protein 144A [Source:HGNC Symbol;Acc:HGNC:20457]	0.605344	4.45927	32.4553	2.50492e-05	0.000210147
ENSCAFG00845003172	PITRM1	pitrilysin metallopeptidase 1 [Source:HGNC Symbol;Acc:HGNC:17663]	-0.605291	5.50527	57.7289	6.7762e-07	1.69686e-05
ENSCAFG00845021527	KCNIP2	potassium voltage-gated channel interacting protein 2 [Source:NCBI gene (formerly Entrezgene);Acc:403598]	0.604862	1.69304	10.28	0.00511677	0.0148729
ENSCAFG00845010906	LHX2	LIM homeobox 2 [Source:HGNC Symbol;Acc:HGNC:6594]	-0.604772	3.59718	12.5411	0.00247061	0.00812637
ENSCAFG00845027775	NOC4L	nucleolar complex associated 4 homolog [Source:HGNC Symbol;Acc:HGNC:28461]	-0.604633	6.0513	31.1164	3.18896e-05	0.000250289
ENSCAFG00845010178	ACOX3	acyl-CoA oxidase 3, pristanoyl [Source:HGNC Symbol;Acc:HGNC:121]	0.604322	4.83772	41.6265	5.63427e-06	7.1511e-05
ENSCAFG00845020878	CDYL2	chromodomain Y like 2 [Source:HGNC Symbol;Acc:HGNC:23030]	0.604189	4.79103	43.0436	4.57192e-06	6.18538e-05
ENSCAFG00845029672	STX2	syntaxin 2 [Source:HGNC Symbol;Acc:HGNC:3403]	0.603835	3.45562	18.2251	0.000505943	0.00222789
ENSCAFG00845012096	EZH2	enhancer of zeste 2 polycomb repressive complex 2 subunit [Source:HGNC Symbol;Acc:HGNC:3527]	-0.603729	6.9772	44.9522	3.47771e-06	5.11709e-05
ENSCAFG00845030721	POLA1	DNA polymerase alpha 1, catalytic subunit [Source:HGNC Symbol;Acc:HGNC:9173]	-0.603504	6.69288	29.7818	4.15138e-05	0.000305925
ENSCAFG00845015977	BYSL	bystin like [Source:HGNC Symbol;Acc:HGNC:1157]	-0.603095	6.13202	66.3848	2.61118e-07	8.86331e-06
ENSCAFG00845022140	CBX7	0	0.602951	5.31034	40.7719	6.40693e-06	7.78688e-05
ENSCAFG00845010055	B3GAT2	beta-1,3-glucuronyltransferase 2 [Source:NCBI gene (formerly Entrezgene);Acc:481875]	0.602739	1.3386	9.73347	0.00616543	0.0172632
ENSCAFG00845001375	KCNJ14	potassium inwardly rectifying channel subfamily J member 14 [Source:VGNC Symbol;Acc:VGNC:111538]	-0.602543	1.13967	7.54521	0.0136519	0.0330696
ENSCAFG00845011700	PTK2B	protein tyrosine kinase 2 beta [Source:HGNC Symbol;Acc:HGNC:9612]	0.601568	5.41915	47.1565	2.56243e-06	4.13227e-05
ENSCAFG00845005284	MTSS2	MTSS I-BAR domain containing 2 [Source:HGNC Symbol;Acc:HGNC:25094]	-0.601069	2.94939	21.6514	0.000221164	0.00113815
ENSCAFG00845019677	0	0	-0.600796	2.94205	15.9107	0.000930558	0.00366697
ENSCAFG00845031051	SLC18A2	solute carrier family 18 member A2 [Source:HGNC Symbol;Acc:HGNC:10935]	0.600697	7.76093	105.228	9.46288e-09	1.18482e-06
ENSCAFG00845012577	VWA7	von Willebrand factor A domain containing 7 [Source:HGNC Symbol;Acc:HGNC:13939]	-0.600653	3.36975	16.3583	0.000824166	0.00331968
ENSCAFG00845030069	ZHX3	zinc fingers and homeoboxes 3 [Source:HGNC Symbol;Acc:HGNC:15935]	0.600453	5.20466	34.0155	1.90655e-05	0.000170971
ENSCAFG00845018798	BTK	Bruton tyrosine kinase [Source:HGNC Symbol;Acc:HGNC:1133]	0.600412	7.19941	73.1748	1.32253e-07	5.47991e-06
ENSCAFG00845009581	ABO	ABO, alpha 1-3-N-acetylgalactosaminyltransferase and alpha 1-3-galactosyltransferase [Source:NCBI gene (formerly Entrezgene);Acc:491265]	0.600232	1.56318	7.00867	0.0168139	0.0392532
ENSCAFG00845028143	CHRM4	cholinergic receptor muscarinic 4 [Source:HGNC Symbol;Acc:HGNC:1953]	-0.600076	9.48415	37.6487	1.0425e-05	0.000109289
ENSCAFG00845022743	NOXA1	NADPH oxidase activator 1 [Source:HGNC Symbol;Acc:HGNC:10668]	0.599883	4.49396	21.742	0.00021661	0.00112255
ENSCAFG00845021336	MORC2	MORC family CW-type zinc finger 2 [Source:HGNC Symbol;Acc:HGNC:23573]	0.59981	6.74616	94.0958	2.16425e-08	1.86519e-06
ENSCAFG00845004402	0	0	-0.599751	6.1284	76.7791	9.4104e-08	4.41324e-06
ENSCAFG00845029909	HES6	hes family bHLH transcription factor 6 [Source:HGNC Symbol;Acc:HGNC:18254]	-0.599467	2.8024	7.61956	0.0132695	0.0322847
ENSCAFG00845012905	0	0	-0.59942	4.96255	43.6426	4.19178e-06	5.85613e-05
ENSCAFG00845024352	ADCY6	adenylate cyclase 6 [Source:VGNC Symbol;Acc:VGNC:37623]	0.599252	6.3278	54.9018	9.48161e-07	2.11496e-05
ENSCAFG00845011294	THOP1	thimet oligopeptidase 1 [Source:HGNC Symbol;Acc:HGNC:11793]	-0.599077	7.63498	39.4308	7.86972e-06	8.92709e-05
ENSCAFG00845024482	ZNF268	0	0.59887	4.11296	15.8076	0.00095718	0.00374961
ENSCAFG00845028574	IQCG	IQ motif containing G [Source:HGNC Symbol;Acc:HGNC:25251]	-0.598855	2.13999	17.1991	0.000659206	0.00276691
ENSCAFG00845030415	GOLGA7B	golgin A7 family member B [Source:HGNC Symbol;Acc:HGNC:31668]	0.598202	1.53055	7.94979	0.0117112	0.0291999
ENSCAFG00845003177	DNAJB4	DnaJ heat shock protein family (Hsp40) member B4 [Source:HGNC Symbol;Acc:HGNC:14886]	0.598196	5.13289	29.4777	4.32694e-05	0.000316877
ENSCAFG00845031071	SLC37A3	solute carrier family 37 member 3 [Source:HGNC Symbol;Acc:HGNC:20651]	0.597896	2.45806	19.0873	0.000407622	0.00186615
ENSCAFG00845020584	COL4A5	collagen type IV alpha 5 chain [Source:VGNC Symbol;Acc:VGNC:54129]	0.597868	5.0226	52.2424	1.3169e-06	2.62826e-05
ENSCAFG00845018786	GAB1	GRB2 associated binding protein 1 [Source:HGNC Symbol;Acc:HGNC:4066]	0.597828	4.89213	22.8958	0.000166915	0.000907165
ENSCAFG00845022114	CDS1	CDP-diacylglycerol synthase 1 [Source:HGNC Symbol;Acc:HGNC:1800]	0.597418	2.91269	9.38658	0.00695623	0.0190357
ENSCAFG00845003703	ZFP36L1	ZFP36 ring finger protein like 1 [Source:HGNC Symbol;Acc:HGNC:1107]	0.597411	3.9127	25.6536	9.23322e-05	0.000571076
ENSCAFG00845028309	AURKB	0	-0.597351	6.68269	33.3647	2.13421e-05	0.000186776
ENSCAFG00845024843	0	0	0.597307	5.39481	37.4309	1.07965e-05	0.000112209
ENSCAFG00845019044	TRMT61A	tRNA methyltransferase 61A [Source:HGNC Symbol;Acc:HGNC:23790]	-0.597304	6.69095	34.0752	1.88705e-05	0.000170027
ENSCAFG00845016005	GNB4	G protein subunit beta 4 [Source:HGNC Symbol;Acc:HGNC:20731]	0.596964	3.79068	10.4042	0.00497892	0.0145295
ENSCAFG00845014333	WDR18	WD repeat domain 18 [Source:HGNC Symbol;Acc:HGNC:17956]	-0.596907	6.67502	30.5241	3.55635e-05	0.000272517
ENSCAFG00845010469	ANAPC15	anaphase promoting complex subunit 15 [Source:HGNC Symbol;Acc:HGNC:24531]	-0.596833	5.67906	46.5009	2.80291e-06	4.392e-05
ENSCAFG00845011571	HHIP	hedgehog interacting protein [Source:HGNC Symbol;Acc:HGNC:14866]	-0.596336	1.3236	8.36226	0.0100478	0.0258188
ENSCAFG00845024139	MORN3	MORN repeat containing 3 [Source:HGNC Symbol;Acc:HGNC:29807]	0.596304	3.78215	22.2818	0.000191553	0.00101977
ENSCAFG00845007556	CHCHD8	cytochrome c oxidase assembly factor 4 homolog [Source:HGNC Symbol;Acc:HGNC:24604]	-0.596155	2.6433	15.8162	0.000954924	0.00374298
ENSCAFG00845023199	PPM1E	protein phosphatase, Mg2+/Mn2+ dependent 1E [Source:HGNC Symbol;Acc:HGNC:19322]	0.596108	0.95204	8.56175	0.00934041	0.024307
ENSCAFG00845025045	SYNJ1	synaptojanin 1 [Source:NCBI gene (formerly Entrezgene);Acc:478403]	0.595752	6.51452	45.0517	3.42927e-06	5.06265e-05
ENSCAFG00845009208	0	plexin domain containing 2 [Source:HGNC Symbol;Acc:HGNC:21013]	0.595732	3.98919	10.8161	0.00440358	0.0131576
ENSCAFG00845019124	ASB5	ankyrin repeat and SOCS box containing 5 [Source:HGNC Symbol;Acc:HGNC:17180]	0.595712	6.8117	54.345	1.01462e-06	2.20755e-05
ENSCAFG00845007773	DUS1L	dihydrouridine synthase 1 like [Source:HGNC Symbol;Acc:HGNC:30086]	-0.595502	7.58412	42.9115	4.6608e-06	6.28001e-05
ENSCAFG00845018873	SPR	sepiapterin reductase [Source:HGNC Symbol;Acc:HGNC:11257]	-0.595251	6.54661	61.712	4.31197e-07	1.25734e-05
ENSCAFG00845006090	NUDT13	nudix hydrolase 13 [Source:HGNC Symbol;Acc:HGNC:18827]	0.595076	3.63246	18.6809	0.000451014	0.00202752
ENSCAFG00845008765	ARHGEF39	Rho guanine nucleotide exchange factor 39 [Source:NCBI gene (formerly Entrezgene);Acc:611930]	-0.594805	6.68191	43.9655	4.00163e-06	5.65598e-05
ENSCAFG00845016465	GPR15	G protein-coupled receptor 15 [Source:HGNC Symbol;Acc:HGNC:4469]	0.594347	1.06201	7.79017	0.0124369	0.0306353
ENSCAFG00845001904	TCP1	t-complex 1 [Source:HGNC Symbol;Acc:HGNC:11655]	-0.594343	7.74145	70.7796	1.67097e-07	6.48338e-06
ENSCAFG00845018975	TTYH2	tweety family member 2 [Source:HGNC Symbol;Acc:HGNC:13877]	-0.594166	5.48277	21.1436	0.000251543	0.00126602
ENSCAFG00845007711	MGAT4B	alpha-1,3-mannosyl-glycoprotein 4-beta-N-acetylglucosaminyltransferase B [Source:HGNC Symbol;Acc:HGNC:7048]	0.59361	7.84608	55.5347	8.78449e-07	2.0136e-05
ENSCAFG00845019823	EDIL3	EGF like repeats and discoidin domains 3 [Source:HGNC Symbol;Acc:HGNC:3173]	0.593411	6.2247	27.3312	6.66317e-05	0.000444561
ENSCAFG00845010970	ITGAD	integrin subunit alpha D [Source:NCBI gene (formerly Entrezgene);Acc:489930]	-0.593215	1.75949	7.53042	0.0137295	0.0332211
ENSCAFG00845010291	MEX3A	mex-3 RNA binding family member A [Source:HGNC Symbol;Acc:HGNC:33482]	-0.593099	3.7275	36.5302	1.24976e-05	0.000124995
ENSCAFG00845016538	ADRM1	ADRM1 26S proteasome ubiquitin receptor [Source:HGNC Symbol;Acc:HGNC:15759]	-0.592856	7.72486	42.6532	4.84035e-06	6.45807e-05
ENSCAFG00845022642	RBMX	0	-0.592793	6.98039	51.9163	1.37223e-06	2.6981e-05
ENSCAFG00845000187	0	0	0.592788	4.95213	17.5001	0.00062188	0.00263441
ENSCAFG00845015673	PTPRV	protein tyrosine phosphatase receptor type V [Source:VGNC Symbol;Acc:VGNC:109297]	0.592773	6.6607	30.4774	3.5873e-05	0.000274362
ENSCAFG00845012454	SF3A2	splicing factor 3a subunit 2 [Source:HGNC Symbol;Acc:HGNC:10766]	-0.59262	7.71522	27.7435	6.3394e-05	0.000428176
ENSCAFG00845018957	TPX2	TPX2 microtubule nucleation factor [Source:HGNC Symbol;Acc:HGNC:1249]	-0.592569	8.15719	25.2575	0.000111668	0.000656358
ENSCAFG00845003475	0	0	0.592553	2.76807	19.5674	0.000362277	0.00170139
ENSCAFG00845000507	ZW10	zw10 kinetochore protein [Source:HGNC Symbol;Acc:HGNC:13194]	-0.592414	6.24488	39.0205	8.38922e-06	9.3173e-05
ENSCAFG00845014246	DAB2IP	DAB2 interacting protein [Source:HGNC Symbol;Acc:HGNC:17294]	0.592394	5.62983	32.0523	2.69181e-05	0.000221486
ENSCAFG00845013390	VPS37C	VPS37C subunit of ESCRT-I [Source:HGNC Symbol;Acc:HGNC:26097]	0.592353	5.00903	44.1328	3.90688e-06	5.55162e-05
ENSCAFG00845005653	MOK	MOK protein kinase [Source:HGNC Symbol;Acc:HGNC:9833]	0.592323	2.63098	8.4213	0.00983231	0.0253781
ENSCAFG00845030284	NAA50	N-alpha-acetyltransferase 50, NatE catalytic subunit [Source:HGNC Symbol;Acc:HGNC:29533]	-0.592274	7.59349	40.9384	6.24748e-06	7.68457e-05
ENSCAFG00845012438	PARVB	parvin beta [Source:HGNC Symbol;Acc:HGNC:14653]	0.591615	7.68349	74.4165	1.17443e-07	5.16127e-06
ENSCAFG00845021967	HMGB1	high mobility group box 1 [Source:NCBI gene (formerly Entrezgene);Acc:403170]	-0.591608	9.65547	41.4366	5.79653e-06	7.27829e-05
ENSCAFG00845010262	0	0	0.591566	3.89613	37.5461	1.05981e-05	0.000110754
ENSCAFG00845021990	BORA	BORA aurora kinase A activator [Source:HGNC Symbol;Acc:HGNC:24724]	-0.59152	5.17404	35.6237	1.45178e-05	0.000139921
ENSCAFG00845010261	AIMP2	aminoacyl tRNA synthetase complex interacting multifunctional protein 2 [Source:VGNC Symbol;Acc:VGNC:111333]	-0.591498	5.82862	93.219	2.31809e-08	1.92286e-06
ENSCAFG00845020101	CDC25C	cell division cycle 25C [Source:HGNC Symbol;Acc:HGNC:1727]	-0.591341	4.06696	15.0112	0.00119426	0.00452089
ENSCAFG00845016002	MRPL58	mitochondrial ribosomal protein L58 [Source:HGNC Symbol;Acc:HGNC:5359]	-0.591261	5.77345	63.0372	3.72901e-07	1.15365e-05
ENSCAFG00845009547	DCHS2	dachsous cadherin-related 2 [Source:HGNC Symbol;Acc:HGNC:23111]	-0.591233	3.62002	25.205	0.000101384	0.000610238
ENSCAFG00845001124	COX6B2	cytochrome c oxidase subunit 6B2 [Source:HGNC Symbol;Acc:HGNC:24380]	-0.591016	0.969473	10.2741	0.00512692	0.0148959
ENSCAFG00845005460	0	0	-0.590776	0.95117	7.84219	0.012195	0.0301737
ENSCAFG00845004788	0	0	0.590701	1.55698	10.1375	0.00536929	0.0154882
ENSCAFG00845026118	LRP4	LDL receptor related protein 4 [Source:HGNC Symbol;Acc:HGNC:6696]	-0.590621	2.83658	13.6257	0.00178116	0.00624393
ENSCAFG00845018040	CPNE3	copine 3 [Source:HGNC Symbol;Acc:HGNC:2316]	0.590561	5.38339	34.1079	1.87649e-05	0.000169524
ENSCAFG00845019231	OSGIN2	oxidative stress induced growth inhibitor family member 2 [Source:HGNC Symbol;Acc:HGNC:1355]	0.590549	3.04915	22.9507	0.00016489	0.000898097
ENSCAFG00845000289	HTR3B	5-hydroxytryptamine receptor 3B [Source:HGNC Symbol;Acc:HGNC:5298]	0.590445	1.66572	7.90469	0.0119113	0.029619
ENSCAFG00845022122	DNMT3B	DNA methyltransferase 3 beta [Source:HGNC Symbol;Acc:HGNC:2979]	-0.590396	4.65957	46.9836	2.62354e-06	4.19008e-05
ENSCAFG00845000040	ANXA1	annexin A1 [Source:NCBI gene (formerly Entrezgene);Acc:476322]	0.590329	6.80461	60.6737	4.84017e-07	1.36589e-05
ENSCAFG00845028770	0	0	-0.590007	3.89862	12.4516	0.00253971	0.00831657
ENSCAFG00845017149	SOX4	SRY-box transcription factor 4 [Source:HGNC Symbol;Acc:HGNC:11200]	-0.589766	4.64001	13.9264	0.00170405	0.00602294
ENSCAFG00845017021	KIF11	kinesin family member 11 [Source:HGNC Symbol;Acc:HGNC:6388]	-0.589177	7.58741	15.4074	0.00134546	0.00499218
ENSCAFG00845025743	CHRND	cholinergic receptor nicotinic delta subunit [Source:HGNC Symbol;Acc:HGNC:1965]	0.589038	3.03842	18.0056	0.000535031	0.00233276
ENSCAFG00845015478	GCDH	glutaryl-CoA dehydrogenase [Source:HGNC Symbol;Acc:HGNC:4189]	-0.58895	5.27341	59.4392	5.56445e-07	1.50717e-05
ENSCAFG00845020834	TMEM131	transmembrane protein 131 [Source:HGNC Symbol;Acc:HGNC:30366]	0.588606	7.53108	113.3	5.43989e-09	8.63756e-07
ENSCAFG00845020374	0	0	-0.588421	5.01687	16.4879	0.000835673	0.00335686
ENSCAFG00845000353	MBP	myelin basic protein [Source:HGNC Symbol;Acc:HGNC:6925]	0.588304	5.36879	35.6738	1.43971e-05	0.000138874
ENSCAFG00845019341	0	diaphanous related formin 3 [Source:HGNC Symbol;Acc:HGNC:15480]	-0.588151	7.02379	23.5808	0.000162266	0.000887351
ENSCAFG00845027425	RASGEF1A	RasGEF domain family member 1A [Source:HGNC Symbol;Acc:HGNC:24246]	-0.587543	1.27589	8.43077	0.00979825	0.0253148
ENSCAFG00845011169	0	0	0.587471	3.38288	23.1746	0.000156914	0.000863059
ENSCAFG00845030726	0	0	0.585871	1.07356	7.08788	0.0162986	0.0382521
ENSCAFG00845008198	APOF	apolipoprotein F [Source:HGNC Symbol;Acc:HGNC:615]	-0.585628	0.405171	7.11328	0.0161373	0.0379673
ENSCAFG00845022104	PLEKHA1	pleckstrin homology domain containing A1 [Source:HGNC Symbol;Acc:HGNC:14335]	0.585468	4.48665	32.8264	2.34557e-05	0.000200582
ENSCAFG00845005509	HNRNPU	heterogeneous nuclear ribonucleoprotein U [Source:HGNC Symbol;Acc:HGNC:5048]	-0.585291	9.62261	74.6095	1.15311e-07	5.08441e-06
ENSCAFG00845015335	0	0	0.585178	4.83512	35.7321	1.42581e-05	0.000138127
ENSCAFG00845014515	ABCC3	ATP binding cassette subfamily C member 3 [Source:HGNC Symbol;Acc:HGNC:54]	0.585059	9.22715	97.971	1.60796e-08	1.62908e-06
ENSCAFG00845011832	0	0	-0.584896	9.52501	52.0637	1.34691e-06	2.66015e-05
ENSCAFG00845000463	GYS1	glycogen synthase 1 [Source:HGNC Symbol;Acc:HGNC:4706]	0.584817	4.74391	28.1363	5.6017e-05	0.000389519
ENSCAFG00845022048	PDE1C	phosphodiesterase 1C [Source:HGNC Symbol;Acc:HGNC:8776]	0.584518	5.65304	72.813	1.36953e-07	5.62738e-06
ENSCAFG00845031008	APLN	apelin [Source:VGNC Symbol;Acc:VGNC:110680]	-0.584382	3.33191	13.0436	0.00211964	0.0071564
ENSCAFG00845008191	0	0	0.584219	2.35949	9.87442	0.00587349	0.0166282
ENSCAFG00845015011	0	0	-0.584041	9.02458	90.0755	2.97892e-08	2.25922e-06
ENSCAFG00845028904	SLC25A33	solute carrier family 25 member 33 [Source:HGNC Symbol;Acc:HGNC:29681]	-0.583968	4.29702	33.5163	2.07857e-05	0.000183345
ENSCAFG00845018066	RRP1B	ribosomal RNA processing 1B [Source:HGNC Symbol;Acc:HGNC:23818]	-0.583818	7.3853	71.1243	1.61503e-07	6.30432e-06
ENSCAFG00845002182	DMAC2	distal membrane arm assembly component 2 [Source:HGNC Symbol;Acc:HGNC:25496]	-0.583642	5.21631	51.943	1.3676e-06	2.693e-05
ENSCAFG00845023160	MILR1	mast cell immunoglobulin like receptor 1 [Source:HGNC Symbol;Acc:HGNC:27570]	0.583258	4.71216	39.1997	8.15773e-06	9.13666e-05
ENSCAFG00845016143	SHPK	sedoheptulokinase [Source:VGNC Symbol;Acc:VGNC:110095]	0.583081	4.57244	28.8259	4.90053e-05	0.000350053
ENSCAFG00845010405	PPARA	peroxisome proliferator activated receptor alpha [Source:NCBI gene (formerly Entrezgene);Acc:403654]	0.583039	3.20931	17.626	0.000589876	0.00252794
ENSCAFG00845022617	PRMT1	0	-0.582939	7.29173	62.3697	4.01081e-07	1.20161e-05
ENSCAFG00845011479	TSSC4	tumor suppressing subtransferable candidate 4 [Source:HGNC Symbol;Acc:HGNC:12386]	-0.582791	5.60591	34.7891	1.67049e-05	0.000156132
ENSCAFG00845012631	CLIC5	chloride intracellular channel 5 [Source:HGNC Symbol;Acc:HGNC:13517]	0.582738	3.27845	6.63481	0.0200907	0.0453553
ENSCAFG00845029352	SLC24A3	solute carrier family 24 member 3 [Source:HGNC Symbol;Acc:HGNC:10977]	0.582543	7.17001	102.104	1.18412e-08	1.3548e-06
ENSCAFG00845011907	TMPRSS9	transmembrane serine protease 9 [Source:HGNC Symbol;Acc:HGNC:30079]	-0.582348	2.42861	9.84217	0.00593888	0.0167811
ENSCAFG00845018743	HNRNPD	heterogeneous nuclear ribonucleoprotein D [Source:HGNC Symbol;Acc:HGNC:5036]	-0.582218	8.39459	73.6454	1.26407e-07	5.37717e-06
ENSCAFG00845019247	NUP160	nucleoporin 160 [Source:HGNC Symbol;Acc:HGNC:18017]	-0.582112	5.50134	34.0373	1.89939e-05	0.00017056
ENSCAFG00845006925	TMED8	transmembrane p24 trafficking protein family member 8 [Source:HGNC Symbol;Acc:HGNC:18633]	0.581976	4.66996	37.7901	1.01915e-05	0.000107693
ENSCAFG00845003456	PNN	pinin, desmosome associated protein [Source:NCBI gene (formerly Entrezgene);Acc:403907]	-0.581761	6.66798	46.9201	2.64636e-06	4.22145e-05
ENSCAFG00845010427	ATP6V1G2	ATPase H+ transporting V1 subunit G2 [Source:NCBI gene (formerly Entrezgene);Acc:474840]	0.581433	2.10997	10.5186	0.0047231	0.0139439
ENSCAFG00845024473	HMX3	H6 family homeobox 3 [Source:HGNC Symbol;Acc:HGNC:5019]	-0.581236	3.57368	25.6346	9.26972e-05	0.000572222
ENSCAFG00845002732	C5AR2	complement C5a receptor 2 [Source:HGNC Symbol;Acc:HGNC:4527]	0.581219	1.8832	7.04341	0.0165857	0.0388228
ENSCAFG00845020870	TIMM10	translocase of inner mitochondrial membrane 10 [Source:HGNC Symbol;Acc:HGNC:11814]	-0.581189	4.63531	45.0881	3.41174e-06	5.048e-05
ENSCAFG00845003783	ACTN1	actinin alpha 1 [Source:NCBI gene (formerly Entrezgene);Acc:480369]	-0.581125	4.93642	33.7766	1.98682e-05	0.000177092
ENSCAFG00845020514	FBN1	fibrillin 1 [Source:NCBI gene (formerly Entrezgene);Acc:478293]	0.581034	4.28058	10.2647	0.00544493	0.0156791
ENSCAFG00845019175	PSMC2	proteasome 26S subunit, ATPase 2 [Source:HGNC Symbol;Acc:HGNC:9548]	-0.580876	6.58713	98.6627	1.52655e-08	1.56193e-06
ENSCAFG00845002096	MDGA2	MAM domain containing glycosylphosphatidylinositol anchor 2 [Source:HGNC Symbol;Acc:HGNC:19835]	0.580797	0.854025	7.62797	0.013227	0.0322049
ENSCAFG00845000331	FAAP24	FA core complex associated protein 24 [Source:HGNC Symbol;Acc:HGNC:28467]	-0.580747	5.07099	29.6899	4.15665e-05	0.000306143
ENSCAFG00845011755	PABPC4	poly(A) binding protein cytoplasmic 4 [Source:HGNC Symbol;Acc:HGNC:8557]	-0.580573	8.76136	73.3375	1.30199e-07	5.46835e-06
ENSCAFG00845011938	CENPH	centromere protein H [Source:HGNC Symbol;Acc:HGNC:17268]	-0.580419	5.62806	16.8161	0.000809957	0.00327437
ENSCAFG00845013894	CARHSP1	calcium regulated heat stable protein 1 [Source:HGNC Symbol;Acc:HGNC:17150]	0.580092	5.52945	35.2976	1.5332e-05	0.000145581
ENSCAFG00845024850	SLC44A2	solute carrier family 44 member 2 (CTL2 blood group) [Source:HGNC Symbol;Acc:HGNC:17292]	0.58006	7.11651	68.6912	2.05986e-07	7.40878e-06

## Sheet: CommonDEGs
Table S5. Shared DEGs between SCE17 vs. CTRL and SCE8 vs. CTRL comparisons. Ensembl gene ID, gene name, gene description, log2 fold change (lfc), log2 counts per million (logCPM), Benjamini-Hochberg adjusted p-value (BHp) are reported for all the shared DEGs. Up- and down-regulated DEGs are highlighted in green and red color, respectively.
				SCE8 vs. CTRL		SCE17 vs. CTRL
Ensembl gene ID	Gene name	Gene description	logCPM	lfc	BHp	lfc	BHp
ENSCAFG00845030639	NEFH	neurofilament heavy chain [Source:NCBI gene (formerly Entrezgene);Acc:442940]	2.35069	-3.82177	0.00720272	-4.89954	7.44346e-06
ENSCAFG00845007191	CPE	carboxypeptidase E [Source:HGNC Symbol;Acc:HGNC:2303]	2.93486	1.12466	0.0388703	3.25157	9.94063e-08
ENSCAFG00845019935	0	0	5.44206	1.37297	0.0284386	3.12815	8.08431e-07
ENSCAFG00845027766	TSPAN2	tetraspanin 2 [Source:HGNC Symbol;Acc:HGNC:20659]	2.04682	1.08194	0.0113642	2.10406	1.45693e-07
ENSCAFG00845020017	0	0	4.36326	0.921256	0.0434671	2.08601	8.52613e-07
ENSCAFG00845016792	HK2	hexokinase 2 [Source:HGNC Symbol;Acc:HGNC:4923]	2.12918	-1.81822	0.0113642	-1.93788	5.44309e-05
ENSCAFG00845031001	PIM2	Pim-2 proto-oncogene, serine/threonine kinase [Source:HGNC Symbol;Acc:HGNC:8987]	5.67976	0.68363	0.0345386	1.93355	1.2256e-07
ENSCAFG00845019778	0	0	5.47115	0.803478	0.0157503	1.92329	1.07667e-07
ENSCAFG00845029428	AOAH	acyloxyacyl hydrolase [Source:HGNC Symbol;Acc:HGNC:548]	4.86431	0.87912	0.0113642	1.81545	1.30828e-07
ENSCAFG00845010738	R3HDM2	R3H domain containing 2 [Source:HGNC Symbol;Acc:HGNC:29167]	5.40614	0.613439	0.0327692	1.80868	9.94063e-08
ENSCAFG00845002136	ELSPBP1	epididymal sperm binding protein 1 [Source:NCBI gene (formerly Entrezgene);Acc:399530]	4.48794	0.759521	0.0333334	1.68983	4.9933e-07
ENSCAFG00845019734	LAX1	lymphocyte transmembrane adaptor 1 [Source:HGNC Symbol;Acc:HGNC:26005]	4.74216	0.79999	0.0157503	1.65664	2.40228e-07
ENSCAFG00845010464	LRMDA	leucine rich melanocyte differentiation associated [Source:HGNC Symbol;Acc:HGNC:23405]	3.22527	0.855428	0.0198837	1.46402	1.81186e-06
ENSCAFG00845029061	PDCD4	programmed cell death 4 [Source:HGNC Symbol;Acc:HGNC:8763]	7.97961	0.700515	0.0113642	1.3863	2.26518e-07
ENSCAFG00845004476	LAMC2	laminin subunit gamma 2 [Source:NCBI gene (formerly Entrezgene);Acc:442939]	4.02442	0.646162	0.0157503	1.35297	2.00597e-07
ENSCAFG00845009969	RBKS	ribokinase [Source:HGNC Symbol;Acc:HGNC:30325]	4.71374	0.617559	0.0204424	1.32636	3.27074e-07
ENSCAFG00845000550	MESP2	mesoderm posterior bHLH transcription factor 2 [Source:HGNC Symbol;Acc:HGNC:29659]	2.07811	-0.813215	0.0413402	-1.19354	4.23733e-05
ENSCAFG00845018972	LINGO2	leucine rich repeat and Ig domain containing 2 [Source:HGNC Symbol;Acc:HGNC:21207]	1.08325	-1.33844	0.0157503	-1.12433	0.000640748
ENSCAFG00845025549	EFR3B	EFR3 homolog B [Source:HGNC Symbol;Acc:HGNC:29155]	3.203	0.616708	0.0284386	1.00238	5.27853e-06
ENSCAFG00845006637	CPT1A	carnitine palmitoyltransferase 1A [Source:NCBI gene (formerly Entrezgene);Acc:403583]	6.9032	0.641816	0.00720272	0.885733	1.73048e-06
ENSCAFG00845006318	ANKRD24	ankyrin repeat domain 24 [Source:HGNC Symbol;Acc:HGNC:29424]	4.30839	-0.61321	0.0284386	-0.656973	0.000294575
