# Supplementary material for: Anti-Cancer Activity of Sphaerococcus coronopifolius Algal Extract: Hopes and Fears of a Possible Alternative Treatment for Canine Mast Cell Tumor
Source: Mar Drugs. 2025 Nov 28;23(12):457. doi: 10.3390/md23120457 (PMC12735324; doi:10.3390/md23120457)
Supplement: Supplementary file 1 [file marinedrugs-23-00457-s001.zip › TableS6.GOKEGGenrichmentanalysis._rev.xlsx]

## Sheet: GO_SCE17vsCTRL_DOWN
Table S6. GO enrichment analysis. The table reports the over-represented GO terms (biological processes) of down-regulated DEGs in the SCE17 vs. CTRL comparison. The table reports GO terms ID, GO terms description, Gene Ratio (number of annotated DEGs/number of DEGs possessing a GO annotation), BgRatio (ratio between the number of annotated genes and the number of genes having a GO/KEGG annotatio…
ID	Description	GeneRatio	BgRatio	p	p.adjust	qvalue	geneID	Count
GO:0007049	cell cycle	66/273	441/5079	0.0167681	317.923	286.117	CCNF/PLK1/CCNO/TK1/SPC24/GJA1/H2AX/KIF18B/CCNA2/AURKA/CCNB1/CDCA8/CENPT/CENPW/CCNB2/PLK4/SKA3/SGO1/UBE2C/WDR62/E2F8/DSN1/BUB1B/RUVBL1/NEK2/SPC25/ASPM/NUF2/BRINP2/PTTG1/TRIP13/NDC80/BUB1/RAD51/CDC20/FBXO5/CDC45/NCAPG/PCLAF/RRS1/CDC25A/KIF4A/CENPN/KIF15/ESCO2/CENPA/ECT2/RAN/GADD45GIP1/CCNB3/RAD18/RBM14/CDK1/IQGAP3/PCNA/RRP8/MCM4/ARHGEF2/CLSPN/EZH2/AURKB/ANAPC15/TPX2/ZW10/CDC25C/KIF11	66
GO:0051301	cell division	34/273	150/5079	20.4898	9712.17	8740.52	PLK1/SPC24/KIF18B/CCNA2/AURKA/CCNB1/CDCA8/CENPT/TGFB2/FGF5/CCNB2/SGO1/E2F8/DSN1/SPC25/ASPM/NUF2/NDC80/FBXO5/NCAPG/CDC25A/KIF4A/CDC6/CENPA/ECT2/RAN/TGFB3/CCNB3/ARHGEF2/AURKB/TPX2/ZW10/CDC25C/KIF11	34
GO:0007059	chromosome segregation	28/273	105/5079	43.3033	16420.6	1477.78	PLK1/CDCA8/CENPT/CCNB2/SKA3/SGO1/UBE2C/DSN1/BUB1B/NEK2/SPC25/NUF2/PTTG1/TRIP13/NDC80/BUB1/CDC20/FBXO5/NCAPG/RRS1/KIF4A/CENPN/KIF15/RAN/RAD18/CDK1/ANAPC15/ZW10	28
GO:0051276	chromosome organization	33/273	169/5079	3812.09	903465	813078	PLK1/CDCA8/CENPT/CENPW/UBE2C/BUB1B/RUVBL1/NEK2/PTTG1/TRIP13/NDC80/BUB1/RAD51/CDC20/FBXO5/CDC45/NCAPG/RRS1/KIF4A/CENPN/KIF15/CENPA/CENPO/RAN/CDK1/CCT3/PCNA/EZH2/ANAPC15/TCP1/ZW10/HMGB1/HNRNPD	33
GO:0000070	mitotic sister chromatid segregation	18/273	61/5079	130360	2.74625e+07	2.4715e+07	PLK1/CDCA8/UBE2C/BUB1B/NEK2/TRIP13/NDC80/BUB1/CDC20/FBXO5/NCAPG/RRS1/KIF4A/KIF15/RAN/CDK1/ANAPC15/ZW10	18
GO:0000280	nuclear division	23/273	108/5079	736443	1.26936e+08	1.14237e+08	PLK1/AURKA/CDCA8/CCNB2/SGO1/UBE2C/BUB1B/NEK2/PTTG1/TRIP13/NDC80/BUB1/RAD51/CDC20/FBXO5/NCAPG/RRS1/KIF4A/KIF15/RAN/CDK1/ANAPC15/ZW10	23
GO:0051983	regulation of chromosome segregation	12/273	29/5079	1.04616e+06	1.65294e+08	1.48757e+08	PLK1/UBE2C/BUB1B/TRIP13/NDC80/BUB1/CDC20/FBXO5/RAD18/CDK1/ANAPC15/ZW10	12
GO:1902850	microtubule cytoskeleton organization involved in mitosis	14/273	46/5079	6.12224e+06	6.56206e+08	5.90556e+08	PLK1/GJA1/AURKA/WDR62/NEK2/SPC25/NDC80/CDC20/KIF4A/KIF15/CENPA/CDK1/TPX2/ZW10	14
GO:1905818	regulation of chromosome separation	10/273	22/5079	6.2298e+06	6.56206e+08	5.90556e+08	PLK1/UBE2C/BUB1B/TRIP13/NDC80/BUB1/CDC20/FBXO5/ANAPC15/ZW10	10
GO:0033044	regulation of chromosome organization	16/273	71/5079	6.88807e+07	5.02299e+09	4.52047e+09	PLK1/UBE2C/BUB1B/RUVBL1/NEK2/TRIP13/NDC80/BUB1/CDC20/FBXO5/CDK1/CCT3/ANAPC15/TCP1/ZW10/HNRNPD	16
GO:0007088	regulation of mitotic nuclear division	10/273	29/5079	1.37779e+08	9.05651e+09	8.15045e+08	PLK1/UBE2C/BUB1B/TRIP13/NDC80/BUB1/CDC20/FBXO5/ANAPC15/ZW10	10
GO:0016126	sterol biosynthetic process	7/273	13/5079	1.55995e+08	9.05651e+09	8.15045e+08	SQLE/FDFT1/DHCR24/HMGCS1/SREBF1/DHCR7/MVK	7
GO:0051783	regulation of nuclear division	10/273	32/5079	3.84181e+08	0,000191685983065187	0,000172508871057444	PLK1/UBE2C/BUB1B/TRIP13/NDC80/BUB1/CDC20/FBXO5/ANAPC15/ZW10	10
GO:0031577	spindle checkpoint signaling	7/273	16/5079	9.03822e+07	0,000398522235253118	0,000358652311428661	PLK1/BUB1B/TRIP13/NDC80/BUB1/ANAPC15/ZW10	7
GO:0071173	spindle assembly checkpoint signaling	7/273	16/5079	9.03822e+07	0,000398522235253118	0,000358652311428661	PLK1/BUB1B/TRIP13/NDC80/BUB1/ANAPC15/ZW10	7
GO:0071174	mitotic spindle checkpoint signaling	7/273	16/5079	9.03822e+07	0,000398522235253118	0,000358652311428661	PLK1/BUB1B/TRIP13/NDC80/BUB1/ANAPC15/ZW10	7
GO:0006259	DNA metabolic process	35/273	309/5079	1.54399e+09	0,000609875060644019	0,000548860467079699	TK1/H2AX/CCNA2/DCTPP1/RFC3/EXO1/PARPBP/FANCM/GINS1/NEIL3/HMGB3/E2F8/RUVBL1/NEK2/HELLS/TRIP13/RAD51/FBXO5/CDC45/PCLAF/RFC4/CDC6/CEBPG/RAD18/CENPS/CCT3/NUDT1/PCNA/AIFM1/MCM4/EZH2/TCP1/HMGB1/HNRNPD/FAAP24	35
GO:0065004	protein-DNA complex assembly	11/273	46/5079	2.18802e+09	0,000813427434239264	0,000732048562570423	H4C16/H4C16/H1-5/CENPT/CENPW/H1-10/RAD51/H1-2/CENPN/CENPA/CENPO	11
GO:0016125	sterol metabolic process	9/273	31/5079	2.32421e+09	0,000847442519419575	0,000762660628458323	SQLE/INSIG1/FDFT1/DHCR24/HMGCS1/SREBF1/NSDHL/DHCR7/MVK	9
GO:0140694	non-membrane-bounded organelle assembly	16/273	95/5079	3.67511e+09	0,00126691003298985	0,00114016276009135	SQLE/PLK1/CENPT/CENPW/CCNB2/PLK4/MRTO4/WDR62/NEK2/CDC20/FBXO5/RRS1/KIF4A/KIF15/CENPA/RBM14	16
GO:0006261	DNA-templated DNA replication	10/273	42/5079	5.42475e+09	0,00183666588059298	0,00165291771732247	TK1/RFC3/E2F8/RAD51/FBXO5/CDC45/RFC4/CDC6/PCNA/MCM4	10
GO:0034502	protein localization to chromosome	8/273	27/5079	5.70257e+09	0,00189685463546667	0,0017070849234352	PLK1/BUB1B/CENPA/CDK1/CCT3/EZH2/TCP1/ZW10	8
GO:0007017	microtubule-based process	27/273	227/5079	6.69541e+09	0,0021516083891679	0,00193635198692048	PLA2G3/CCNF/PLK1/GJA1/KIF18B/AURKA/KIF22/CCNB2/PLK4/WDR62/NEK2/SPC25/NDC80/KIF21B/CDC20/FBXO5/TUBA1C/PCLAF/KIF4A/KIF15/CENPA/RBM14/CDK1/ARHGEF2/TPX2/ZW10/KIF11	27
GO:0000132	establishment of mitotic spindle orientation	5/273	10/5079	8.72306e+09	0,00262522478275066	0,0023625857055512	PLK1/GJA1/NDC80/CENPA/ZW10	5
GO:0040001	establishment of mitotic spindle localization	5/273	10/5079	8.72306e+09	0,00262522478275066	0,0023625857055512	PLK1/GJA1/NDC80/CENPA/ZW10	5
GO:0051294	establishment of spindle orientation	5/273	10/5079	8.72306e+09	0,00262522478275066	0,0023625857055512	PLK1/GJA1/NDC80/CENPA/ZW10	5
GO:0045132	meiotic chromosome segregation	6/273	16/5079	0,000115713618424809	0,00342801594583498	0,0030850620964904	PLK1/CCNB2/SGO1/PTTG1/TRIP13/FBXO5	6
GO:0051321	meiotic cell cycle	10/273	46/5079	0,000124110348265978	0,0036202033894199	0,00325802225974332	PLK1/AURKA/CCNB2/SGO1/PTTG1/TRIP13/RAD51/CDC20/FBXO5/CCNB3	10
GO:0051653	spindle localization	5/273	11/5079	0,00015292501144618	0,00397186057125969	0,00357449810460357	PLK1/GJA1/NDC80/CENPA/ZW10	5
GO:1902653	secondary alcohol biosynthetic process	5/273	11/5079	0,00015292501144618	0,00397186057125969	0,00357449810460357	DHCR24/HMGCS1/SREBF1/DHCR7/MVK	5
GO:0051310	metaphase chromosome alignment	7/273	24/5079	0,000188353551462926	0,00463790043602219	0,00417390440083942	CDCA8/NEK2/SPC25/NUF2/NDC80/RRS1/ZW10	7
GO:0051347	positive regulation of transferase activity	14/273	90/5079	0,000270946363055789	0,0064214288044222	0,00577900071728203	CCN1/MAP2K6/PLK1/TGFB2/RFC3/NEK2/CDC20/RFC4/PCNA/CLSPN/EZH2/TCP1/TPX2/HNRNPD	14
GO:2000573	positive regulation of DNA biosynthetic process	6/273	19/5079	0,000341807619316183	0,00771508626456527	0,00694323497382872	RFC3/NEK2/RFC4/CCT3/PCNA/TCP1	6
GO:0071824	protein-DNA complex organization	20/273	163/5079	0,000401913295763074	0,00896503069137397	0,00806812944188164	H4C16/H4C16/H1-5/CENPT/CENPW/ASF1B/RUVBL1/DDX21/H1-10/HELLS/RAD51/H1-2/CENPN/CENPA/CENPO/RBM14/RRP8/LHX2/EZH2/HMGB1	20
GO:1902652	secondary alcohol metabolic process	7/273	27/5079	0,000420461012473651	0,00905902363238684	0,0081527189141123	INSIG1/DHCR24/HMGCS1/SREBF1/NSDHL/DHCR7/MVK	7
GO:0090329	regulation of DNA-templated DNA replication	5/273	14/5079	0,00057963220946616	0,0120767326279982	0,0108685229791168	RFC3/E2F8/FBXO5/RFC4/PCNA	5
GO:0022613	ribonucleoprotein complex biogenesis	19/273	156/5079	0,000615361679808052	0,0125727029048751	0,0113148741998681	FBL/NOP2/MRTO4/LUC7L/SNRPB/RRS1/SNRPG/RAN/WDR74/GAR1/LUC7L3/RRP8/PRMT5/RRP1/NOP58/NOC4L/BYSL/SF3A2/TSSC4	19
GO:0050000	chromosome localization	7/273	29/5079	0,000673601745845881	0,0134436727381452	0,0120987083658302	CDCA8/NEK2/SPC25/NUF2/NDC80/RRS1/ZW10	7
GO:0055086	nucleobase-containing small molecule metabolic process	18/273	149/5079	0,000940850993727921	0,018202586572532	0,0163815194504077	FMO1/AK8/PANK1/HMGCS1/ACLY/NME1/TK1/DCTPP1/PC/MVK/RRM2/GUCY1B1/LOC479668/RAN/ADSL/NUDT1/ELOVL6/UMPS	18
GO:0006720	isoprenoid metabolic process	6/273	23/5079	0,00105985833447217	0,0198959544768241	0,0179054753536153	LSS/HMGCS1/FDPS/MVK/CYP1B1/LOC477647	6
GO:0045597	positive regulation of cell differentiation	16/273	130/5079	0,00147089884348071	0,0265602305451373	0,0239030278223782	PLA2G3/CCN1/GJA1/ATOH1/ISL1/TGFB2/LPAR3/BRINP2/FBXO5/TCF15/TGFB3/DUSP10/ARHGEF2/EZH2/HMGB1/PRMT1	16
GO:0048513	animal organ development	41/273	485/5079	0,00195920108335074	0,0337728532109966	0,0303940678742092	STC1/SEMA3C/AK8/CCN1/DHCR24/MAP2K6/NSDHL/CCNF/GJA1/IGF2BP1/ATOH1/ISL1/SMOC1/BORCS8/TGFB2/FGF5/CCNB2/PLK4/RCN3/WDR62/SLC4A5/E2F8/TH/FLVCR1/HELLS/FBXO5/ENPEP/TCF15/DAZAP1/KCNJ8/TGFB3/CYP1B1/IQGAP3/SAP30/LOC477647/ANAPC7/ARG2/LHX2/EZH2/HMGB1/AIMP2	41
GO:0035272	exocrine system development	4/273	11/5079	0,00199502086478461	0,0337728532109966	0,0303940678742092	SEMA3C/RAB26/TGFB2/TGFB3	4
GO:0051338	regulation of transferase activity	18/273	160/5079	0,00214064425143732	0,0356022938660101	0,0320404832094172	CCN1/MAP2K6/PLK1/TGFB2/RFC3/BUB1B/NEK2/CDC20/FBXO5/RFC4/CCNB3/DUSP10/PCNA/CLSPN/EZH2/TCP1/TPX2/HNRNPD	18
GO:0043414	macromolecule methylation	10/273	66/5079	0,00247896819801445	0,0401719974652598	0,0361530134861127	SUV39H1/FBL/NOP2/HELLS/SNRPB/WDR4/RRP8/PRMT5/EZH2/PRMT1	10
GO:0030010	establishment of cell polarity	6/273	27/5079	0,00259199838857823	0,0411327330928098	0,0370176328799937	PLK1/GJA1/NDC80/TCF15/CENPA/ZW10	6
GO:0060429	epithelium development	22/273	216/5079	0,00260333753751961	0,0411327330928098	0,0370176328799937	STC1/SEMA3C/CCN1/NSDHL/CCNO/GJA1/ATOH1/TGFB2/PLK4/RCN3/SLC4A5/E2F8/TCF15/CDK1/IQGAP3/LOC477647/DUSP10/PCNA/ARG2/LHX2/EZH2/AIMP2	22
GO:0072528	pyrimidine-containing compound biosynthetic process	4/273	12/5079	0,00286718128311247	0,044558817317879	0,040100956513592	NME1/TK1/LOC479668/UMPS	4
GO:1901617	organic hydroxy compound biosynthetic process	8/273	47/5079	0,00316462892499883	0,0487815970877869	0,0439012707524442	SQLE/FDFT1/DHCR24/HMGCS1/SREBF1/DHCR7/MVK/TH	8

## Sheet: GO_SCE17vsCTRL_UP
Table S6. GO enrichment analysis. The table reports the over-represented GO terms (biological processes) of up-regulated DEGs in the SCE17 vs. CTRL comparison. The table reports GO terms ID, GO terms description, Gene Ratio (number of annotated DEGs/number of DEGs possessing a GO annotation), BgRatio (ratio between the number of annotated genes and the number of genes having a GO/KEGG annotation …
ID	Description	GeneRatio	BgRatio	pvalue	p.adjust	qvalue	geneID	Count
GO:0007155	cell adhesion	41/383	219/5079	2550000	5440000000	4660000000	SELP/MIP/NCAM2/NECTIN4/TIGIT/LRFN4/CLEC4G/CDH13/KDR/CTNNA3/NECTIN1/LOC479761/PODXL/CD34/HAVCR2/AIF1/ADGRE2/PDIA2/ROM1/IL2RG/LOC478038/AMIGO1/COMP/ITGB5/FRMD5/PRKCE/SPINT2/KIT/CD274/ITGA2B/SERPINE1/SEMA6A/TNF/CDH1/GPR4/IL18/PTK2B/COL4A5/ZFP36L1/PARVB/ANXA1	41
GO:0006629	lipid metabolic process	49/383	333/5079	257000000	0,0022398372558594	0,00191799806450546	HTR2B/PLA2G7/FLT1/CYP1A1/AOAH/SULT1A1/SGMS2/SOCS3/GPAT3/ST3GAL6/GDPD5/TNFRSF1A/PIK3IP1/PDK4/GM2A/NR1D2/EGR1/SRD5A3/CYP39A1/CPT1A/APP/GBA1/PLA2G6/EBPL/PRKCE/KIT/HPGD/SLC27A1/PIGO/H6PD/PLAAT4/CHPT1/TNF/B3GALT4/FMO5/INPP1/ACER1/ARV1/PDK2/PIK3CA/DEGS2/PTGS1/ACOX3/PTK2B/ABO/CDS1/SYNJ1/PLEKHA1/PPARA	49
GO:0050900	leukocyte migration	17/383	65/5079	372000000	0,0022398372558594	0,00191799806450546	FLT1/CCL2/ADORA1/CD34/CXCL13/AIF1/ADGRE2/APP/GBA1/KIT/SERPINE1/MADCAM1/TNF/C3AR1/PTK2B/ANXA1/C5AR2	17
GO:0051239	regulation of multicellular organismal process	65/383	499/5079	420000000	0,0022398372558594	0,00191799806450546	HTR2B/RTP2/FOS/EGR2/FLT1/KREMEN1/TIGIT/SGMS2/CLEC4G/SCUBE2/SLC5A3/KDR/NUPR1/ADORA1/CTNNA3/SCAMP5/CHRM3/HTR1D/TMEM106A/TNNC1/EFNA3/CD34/CXCL13/PDK4/IRF5/ATP2B4/TNNT1/DDIT3/HAVCR2/AIF1/NDRG2/EGR1/KLKB1/IL2RG/RFX3/APP/NFAM1/PLD3/GBA1/AMIGO1/GP9/NAXE/COMP/PRKCE/KIT/NR4A2/CD274/RAPGEF2/SERPINE1/KCNE3/CRLF2/SEMA6A/PARP3/TOX/PLAAT4/WASF3/ANXA5/TNF/GPR4/IL18/C3AR1/PTK2B/ZFP36L1/ANXA1/C5AR2	65
GO:0009605	response to external stimulus	56/383	433/5079	2680000000	0,00951916343381496	0,00815136769156157	RTP2/FOS/FLT1/PIM2/KREMEN1/CXCR2/CCL2/PRKCG/KDR/NUPR1/ADORA1/LXN/GPM6A/TMEM150C/GPC3/PTGFR/CXCL13/PDK4/IRF5/DDIT3/HAVCR2/AIF1/ADGRE2/NR1D2/CCRL2/IFNGR1/KLKB1/APP/GBA1/OAS2/PRKCE/KIT/IRF2/NR4A2/CD274/SERPINE1/SZT2/PLIN2/SESN3/C6/IRAK4/TNF/GPR4/TCAP/NQO1/PDK2/IL18/JCHAIN/C3AR1/IFI35/CYLD/PTK2B/PPM1E/ANXA1/PPARA/C5AR2	56
GO:0010033	response to organic substance	56/383	449/5079	7610000000	0,0202915711466229	0,017375902683637	HTR2B/FOS/EGR2/P2RX3/CREBRF/PDGFD/CCL2/PRKCG/ADORA1/ST3GAL6/HEYL/HTR1D/JUNB/EPOR/PTGFR/PDK4/IRF5/ATP2B4/DDIT3/HAVCR2/AIF1/ERN1/CLU/MAFA/EGR1/HERPUD1/IFNGR1/IL2RG/APP/GBA1/COMP/CRIP1/PRKCE/KIT/NR4A2/CD274/RAPGEF2/SERPINE1/SGK1/SESN3/ANXA5/TNF/TMBIM6/NQO1/GRAMD1B/RHBDD1/ACER1/PDK2/IL18/CYLD/PTK2B/ZFP36L1/PPM1E/ANXA1/PLEKHA1/PPARA	56
GO:0045765	regulation of angiogenesis	12/383	46/5079	0,000104983213116989	0,0224034176791656	0,0191843008390625	FLT1/KDR/EFNA3/CD34/ATP2B4/NAXE/SERPINE1/SEMA6A/TNF/GPR4/C3AR1/PTK2B	12
GO:1901342	regulation of vasculature development	12/383	46/5079	0,000104983213116989	0,0224034176791656	0,0191843008390625	FLT1/KDR/EFNA3/CD34/ATP2B4/NAXE/SERPINE1/SEMA6A/TNF/GPR4/C3AR1/PTK2B	12
GO:0019216	regulation of lipid metabolic process	14/383	61/5079	0,00012848057275964	0,0228481285224226	0,0195651117816434	HTR2B/FLT1/PIK3IP1/PDK4/NR1D2/EGR1/PRKCE/HPGD/H6PD/TNF/ACER1/PDK2/PTK2B/PPARA	14
GO:0065008	regulation of biological quality	56/383	460/5079	0,00014858100608872	0,0238610119902771	0,020432455391467	SLC6A4/HTR2B/FXYD1/TG/KCNC2/PIM2/CYP1A1/KANK4/LRFN4/SULT1A1/WWP2/TENT5C/PRKCG/KDR/SLITRK6/ADORA1/CTNNA3/CHRM3/HTR1D/TNNC1/CMTM6/RILP/PPP1R15A/PTGFR/CXCL13/ATP2B4/SLC25A31/CLU/MAFA/EGR1/PDIA2/KLKB1/RFX3/APP/SLC18B1/GBA1/AMIGO1/GP9/COMP/PRKCE/KIT/SERPINE1/KCNE3/H6PD/MOSMO/WASF3/TNF/GPR4/ARV1/ZNF205/PTK2B/ZFP36L1/ANXA1/PLEKHA1/PPARA/CARHSP1	56
GO:0070887	cellular response to chemical stimulus	53/383	432/5079	0,000186767389049205	0,0238610119902771	0,020432455391467	HTR2B/FOS/EGR2/FLT1/PDGFD/CCL2/KDR/ST3GAL6/HEYL/HTR1D/JUNB/EPOR/PTGFR/CXCL13/PDK4/IRF5/ATP2B4/DDIT3/HAVCR2/AIF1/ADGRE2/ERN1/EGR1/HERPUD1/IFNGR1/IL2RG/APP/GBA1/CRIP1/PRKCE/KIT/NR4A2/CD274/RAPGEF2/SERPINE1/SGK1/SESN3/TNF/NQO1/GRAMD1B/RHBDD1/ACER1/PDK2/IL18/C3AR1/CYLD/PTK2B/ZFP36L1/PPM1E/ANXA1/PLEKHA1/PPARA/C5AR2	53
GO:0002376	immune system process	55/383	454/5079	0,000195292594090716	0,0238610119902771	0,020432455391467	RTP2/FOS/DLA-DRA/FLT1/TIGIT/CLEC4G/CCL2/ADORA1/TMEM106A/CD79A/CTSS/CD34/CXCL13/PRR7/IRF5/HAVCR2/CHST3/AIF1/ADGRE2/CLU/EGR1/IFNGR1/IL2RG/APP/NFAM1/TSC22D3/GBA1/CTSE/OAS2/CRIP1/PRKCE/KIT/CD274/SERPINE1/TAPBPL/CRLF2/MADCAM1/TNFSF10/C6/IRAK4/PARP3/TOX/TNF/NQO1/IL18/JCHAIN/C3AR1/IFI35/CYLD/TAPBP/PTK2B/ZFP36L1/ANXA1/PLEKHA1/C5AR2	55
GO:0030198	extracellular matrix organization	11/383	42/5079	0,000196160573514633	0,0238610119902771	0,020432455391467	ADAMTS13/APP/SERPINB5/ADAMTS10/COMP/ADAMTS4/SPINT2/ADAMTSL4/TNF/KIF9/COL4A5	11
GO:0045229	external encapsulating structure organization	11/383	42/5079	0,000196160573514633	0,0238610119902771	0,020432455391467	ADAMTS13/APP/SERPINB5/ADAMTS10/COMP/ADAMTS4/SPINT2/ADAMTSL4/TNF/KIF9/COL4A5	11
GO:0071675	regulation of mononuclear cell migration	7/383	18/5079	0,00020126439354498	0,0238610119902771	0,020432455391467	CXCL13/AIF1/APP/SERPINE1/MADCAM1/C3AR1/PTK2B	7
GO:0003008	system process	33/383	232/5079	0,00023981062020524	0,0252391754707627	0,0216125924220609	HTR2B/MIP/EGR2/GRM7/TAS1R1/CCL2/ADORA1/CTNNA3/LXN/CHRM3/HTR1D/TMEM150C/TNNC1/CD34/ATP2B4/GM2A/TNNT1/DDIT3/ROM1/APP/GBA1/COMP/MAGT1/KIT/LOC106560171/KCNE3/PDE6H/SCNN1A/WASF3/GPR4/TCAP/JCHAIN/CHRND	33
GO:0050877	nervous system process	22/383	131/5079	0,000265335591518979	0,0252391754707627	0,0216125924220609	MIP/EGR2/GRM7/TAS1R1/CCL2/ADORA1/LXN/TMEM150C/GM2A/DDIT3/ROM1/APP/GBA1/COMP/MAGT1/KIT/LOC106560171/PDE6H/SCNN1A/WASF3/TCAP/CHRND	22
GO:1901888	regulation of cell junction assembly	9/383	31/5079	0,000324438759874399	0,0252391754707627	0,0216125924220609	LRFN4/KDR/SLITRK6/APP/AMIGO1/RAPGEF2/TNF/CRB3/PTK2B	9
GO:0030595	leukocyte chemotaxis	11/383	45/5079	0,000378524982059626	0,0252391754707627	0,0216125924220609	FLT1/CCL2/CXCL13/AIF1/ADGRE2/KIT/SERPINE1/C3AR1/PTK2B/ANXA1/C5AR2	11
GO:0001817	regulation of cytokine production	23/383	144/5079	0,000411429377130103	0,0252391754707627	0,0216125924220609	HTR2B/RTP2/TIGIT/SCAMP5/TMEM106A/IRF5/DDIT3/HAVCR2/AIF1/NDRG2/EGR1/APP/NFAM1/PLD3/GBA1/KIT/SERPINE1/CRLF2/TNF/IL18/C3AR1/ANXA1/C5AR2	23
GO:0007166	cell surface receptor signaling pathway	58/383	500/5079	0,000415444282355388	0,0252391754707627	0,0216125924220609	FOS/KREMEN1/PRAM1/NPHP4/DDR1/CCL2/ADAMTS13/SCUBE2/KDR/ADORA1/HEYL/EFNA3/EPOR/GPC3/CD79A/FLT3/CXCL13/PDK4/IRF5/DDIT3/ADGRE2/NDRG2/EGR1/IFNGR1/IL2RG/APP/NFAM1/DIXDC1/TEK/COMP/ITGB5/PRKCE/KIT/ADGRF3/RHBDF2/CD274/RAPGEF2/ITGA2B/SERPINE1/AXIN2/HPGD/CRLF2/SEMA6A/MADCAM1/SESN3/EGF/MOSMO/MYORG/TNF/PDK2/NRIP2/ADGRE5/IL18/IFI35/CYLD/IGF1R/PTK2B/PLEKHA1	58
GO:0050729	positive regulation of inflammatory response	7/383	20/5079	0,000429406915716194	0,0252391754707627	0,0216125924220609	NUPR1/APP/SERPINE1/TNF/GPR4/IL18/IFI35	7
GO:0006813	potassium ion transport	8/383	26/5079	0,000452479104712728	0,0252391754707627	0,0216125924220609	FXYD1/WWP2/KLHL24/AMIGO1/ATP1B2/KCNE3/ATP4A/PTK2B	8
GO:0007186	G protein-coupled receptor signaling pathway	18/383	101/5079	0,00045557132275447	0,0252391754707627	0,0216125924220609	HTR2B/CCL2/ADORA1/HTR1D/CISH/PTGFR/ATP2B4/ADGRE2/ARHGEF11/PTGDR2/ADCY4/RAPGEF2/HPGD/GNAZ/ARHGEF12/GPR4/PTK2B/ANXA1	18
GO:0001816	cytokine production	23/383	145/5079	0,000455648848715385	0,0252391754707627	0,0216125924220609	HTR2B/RTP2/TIGIT/SCAMP5/TMEM106A/IRF5/DDIT3/HAVCR2/AIF1/NDRG2/EGR1/APP/NFAM1/PLD3/GBA1/KIT/SERPINE1/CRLF2/TNF/IL18/C3AR1/ANXA1/C5AR2	23
GO:0019932	second-messenger-mediated signaling	10/383	39/5079	0,000461259532970827	0,0252391754707627	0,0216125924220609	HTR2B/KDR/PTGFR/ATP2B4/MAFA/RCAN1/RAPGEF2/TNF/PDK2/PTK2B	10
GO:0009888	tissue development	42/383	334/5079	0,000545141160442873	0,0283739325947583	0,0242969205270559	HTR2B/FOS/EGR2/TUBB3/SGMS2/SCUBE2/KDR/NUPR1/HEYL/KRT12/JUNB/NECTIN1/TNNC1/GPC3/PODXL/NR1D2/EGR1/CPT1A/RFX3/SERPINB5/COMP/ITGB5/CRIP1/SPINT2/LOC106560171/RAPGEF2/SERPINE1/ADAMTSL4/CREB3L2/TOX/PLAAT4/MYORG/TNF/GPR4/TCAP/ACER1/IL18/PTK2B/ZFP36L1/ANXA1/CHRND/PPARA	42
GO:0051209	release of sequestered calcium ion into cytosol	6/383	16/5079	0,000738111609985967	0,0342831397235614	0,0293570416613735	HTR2B/CLIC2/DDIT3/GP9/PRKCE/PTK2B	6
GO:0051283	negative regulation of sequestering of calcium ion	6/383	16/5079	0,000738111609985967	0,0342831397235614	0,0293570416613735	HTR2B/CLIC2/DDIT3/GP9/PRKCE/PTK2B	6
GO:0050793	regulation of developmental process	46/383	383/5079	0,000822891590497355	0,0373627798749225	0,03199417247712	FOS/EGR2/FLT1/KREMEN1/SGMS2/CLEC4G/SCUBE2/TENT5C/KDR/NUPR1/ZFPM2/HEYL/JUNB/EFNA3/DUSP15/GPC3/CD34/ATP2B4/DDIT3/NR1D2/IL2RG/RFX3/APP/NFAM1/AMIGO1/NAXE/DIXDC1/COMP/KIT/RAPGEF2/SERPINE1/SEMA6A/PARP3/TOX/MOSMO/PLAAT4/VAT1/WASF3/TNF/GPR4/C3AR1/PTK2B/ZHX3/CDS1/ZFP36L1/ANXA1	46
GO:0030155	regulation of cell adhesion	19/383	115/5079	0,000848987169468802	0,0377445545759671	0,0323210904867947	MIP/TIGIT/CLEC4G/KDR/PODXL/HAVCR2/AIF1/IL2RG/FRMD5/PRKCE/SPINT2/CD274/SERPINE1/SEMA6A/TNF/GPR4/IL18/PTK2B/ANXA1	19
GO:0006936	muscle contraction	10/383	42/5079	0,000870286216499009	0,0378012828792871	0,0323696675767979	HTR2B/CTNNA3/CHRM3/HTR1D/TNNC1/ATP2B4/TNNT1/COMP/KCNE3/TCAP	10
GO:0030001	metal ion transport	18/383	107/5079	0,000930195843546011	0,0378012828792871	0,0323696675767979	HTR2B/FXYD1/WWP2/CLIC2/NECTIN1/KLHL24/SLC41A3/ATP2B4/DDIT3/AMIGO1/GP9/PRKCE/ATP1B2/KCNE3/FGF11/ABCC5/ATP4A/PTK2B	18
GO:0035914	skeletal muscle cell differentiation	6/383	17/5079	0,00106902557215076	0,0378012828792871	0,0323696675767979	FOS/EGR2/NUPR1/HEYL/NR1D2/EGR1	6
GO:0042116	macrophage activation	6/383	17/5079	0,00106902557215076	0,0378012828792871	0,0323696675767979	TMEM106A/HAVCR2/APP/PRKCE/TNF/IFI35	6
GO:0002274	myeloid leukocyte activation	9/383	36/5079	0,00108054276271627	0,0378012828792871	0,0323696675767979	TMEM106A/HAVCR2/APP/PRKCE/KIT/CRLF2/TNF/IFI35/ANXA1	9
GO:0001775	cell activation	27/383	193/5079	0,00114339304827436	0,039354851048669	0,0337000056333495	TIGIT/CLEC4G/TMEM106A/CD79A/PRR7/HAVCR2/AIF1/EGR1/PDIA2/IL2RG/APP/NFAM1/GBA1/GP9/COMP/PRKCE/KIT/CD274/CRLF2/PARP3/TOX/TNF/IL18/IFI35/PTK2B/ZFP36L1/ANXA1	27
GO:0006935	chemotaxis	14/383	76/5079	0,00138305043429147	0,0440511884593732	0,037721532661901	FLT1/CXCR2/CCL2/KDR/CXCL13/AIF1/ADGRE2/CCRL2/KIT/SERPINE1/C3AR1/PTK2B/ANXA1/C5AR2	14
GO:0042330	taxis	14/383	76/5079	0,00138305043429147	0,0440511884593732	0,037721532661901	FLT1/CXCR2/CCL2/KDR/CXCL13/AIF1/ADGRE2/CCRL2/KIT/SERPINE1/C3AR1/PTK2B/ANXA1/C5AR2	14
GO:0009653	anatomical structure morphogenesis	46/383	395/5079	0,00158717790870253	0,0453679989302852	0,038849132414036	HTR2B/EGR2/FLT1/TUBB3/SCUBE2/KDR/SLITRK6/ZFPM2/HEYL/JUNB/GPM6A/NECTIN1/TNNC1/EFNA3/GPC3/PODXL/CD34/ATP2B4/FLNC/APP/SERPINB5/GBA1/NAXE/COMP/ITGB5/CRIP1/SPINT2/KIT/UNC5A/NR4A2/RAPGEF2/SERPINE1/HPGD/SEMA6A/SZT2/VAT1/WASF3/TNF/CDH1/GPR4/TCAP/C3AR1/PTK2B/ZFP36L1/ANXA1/PLEKHA1	46
GO:1901615	organic hydroxy compound metabolic process	17/383	103/5079	0,00159156951715212	0,0453679989302852	0,038849132414036	CYP1A1/SULT1A1/SLC5A3/SRD5A3/CYP39A1/APP/GBA1/EBPL/LOC106560171/NR4A2/RAPGEF2/H6PD/TNF/NQO1/ACER1/ARV1/PTK2B	17
GO:0071495	cellular response to endogenous stimulus	28/383	208/5079	0,00169319196798875	0,0475430481537894	0,0407116517510868	HTR2B/FOS/PDGFD/KDR/HEYL/HTR1D/GPC3/PTGFR/CXCL13/PDK4/ATP2B4/EGR1/APP/COMP/ITGB5/PRKCE/KIT/NR4A2/RAPGEF2/HPGD/SGK1/SEMA6A/SESN3/TNF/PDK2/ZFP36L1/ANXA1/PPARA	28
GO:0043266	regulation of potassium ion transport	5/383	13/5079	0,00184036962344186	0,0480652529345809	0,0411588216319402	WWP2/KLHL24/AMIGO1/KCNE3/PTK2B	5
GO:0048469	cell maturation	7/383	25/5079	0,00191438300266115	0,0480652529345809	0,0411588216319402	ACTL6B/ELSPBP1/KDR/RFX3/APP/GBA1/NR4A2	7
GO:0090090	negative regulation of canonical Wnt signaling pathway	7/383	25/5079	0,00191438300266115	0,0480652529345809	0,0411588216319402	KREMEN1/NPHP4/GPC3/DDIT3/EGR1/AXIN2/CYLD	7
GO:0061061	muscle structure development	17/383	105/5079	0,00197421441420545	0,0489880646501679	0,0419490357779764	FOS/EGR2/NUPR1/HEYL/TNNC1/DDIT3/NR1D2/EGR1/FLNC/PLD3/COMP/KIT/MYORG/TNF/TCAP/ZFP36L1/CHRND	17

## Sheet: KEGG_SCE17vsCTRL_DOWN
Table S6. KEGG enrichment analysis. The table reports the over-represented KEGG pathways of down-regulated DEGs in the SCE17 vs. CTRL comparison. The table reports KEGG pathway ID, KEGG pathway description, Gene Ratio (number of annotated DEGs/number of DEGs possessing a KEGG annotation), BgRatio (ratio between the number of annotated genes and the number of genes having a KEGG annotation in the …
ID	Description	GeneRatio	BgRatio	p	p.adjust	qvalue	geneID	Count
cfa05322	Systemic lupus erythematosus	31/316	68/5505	2.57081e-07	7.14686e-05	6.73824e-05	486670/488277/106558236/488263/611519/106557493/106558266/115945196/115945199/478743/488267/608682/611465/611482/100856186/106558265/488262/488308/100856200/106558234/611089/115945163/489372/106559817/478493/111094037/485806/106559147/488290/488303/480369	31
cfa04110	Cell cycle	37/316	152/5505	1.34118	186.423	175.765	489971/610519/483845/608420/484610/488596/478324/610343/484622/481839/481895/479616/608350/607879/479307/609426/480190/100682599/100855774/612020/486421/612071/484780/100855917/480527/486098/490796/449494/100856079/475219/480497/477166/486264/477871/479492/476817/610456	37
cfa05034	Alcoholism	31/316	117/5505	18.1658	1683.36	1587.11	486670/488277/106558236/488263/611519/106557493/106558266/115945196/115945199/478743/488267/608682/611465/611482/100856186/106558265/488262/488308/100856200/106558234/611089/115945163/489372/106559817/478493/494007/403444/111094037/100684140/488290/488303	31
cfa04613	Neutrophil extracellular trap formation	30/316	115/5505	7.1295	4955	4671.7	486670/488277/106558236/488263/611519/106557493/106558266/115945196/115945199/478743/488267/608682/611465/611482/100856186/106558265/488262/488308/100856200/106558234/611089/115945163/489372/106559817/478493/111094037/106559147/488290/488303/403170	30
cfa00100	Steroid biosynthesis	9/316	20/5505	5.78844e+07	3.21838e+09	3.03436e+09	491611/608021/477362/489573/481079/483675/475491/102154725/475225	9
cfa03030	DNA replication	10/316	32/5505	7.0029e+08	0,000294168160046902	0,000277349003603478	610519/477308/484622/481839/478667/489015/482686/477166/486223/477871	10
cfa00900	Terpenoid backbone biosynthesis	8/316	20/5505	7.40711e+08	0,000294168160046902	0,000277349003603478	489663/479344/479182/480129/484063/607944/486309/490735	8
cfa04914	Progesterone-mediated oocyte maturation	15/316	73/5505	1.2074e+09	0,000419570966010669	0,000395581864962728	489971/483845/485940/489938/608420/478324/482994/100682599/484780/474919/449494/100856079/486264/476817/610456	15
cfa04114	Oocyte meiosis	16/316	96/5505	9.43447e+09	0,00291420143749607	0,00274758105996411	489971/485940/608420/484610/478324/610343/607879/482994/479307/100682599/100855774/612020/100856079/486264/476817/610456	16
cfa00670	One carbon pool by folate	8/316	30/5505	0,000207453423818816	0,00576720518216309	0,00543746342430371	611071/481534/607458/483107/480352/488935/479991/479633	8
cfa00260	Glycine, serine and threonine metabolism	8/316	31/5505	0,000265856529485808	0,00656388061001853	0,00618858868570471	611071/481534/607458/607890/476318/488935/479991/479633	8
cfa05203	Viral carcinogenesis	21/316	160/5505	0,000283332975972023	0,00656388061001853	0,00618858868570471	486670/106558236/115945199/478743/488267/608682/611465/611482/100856186/106558265/611089/106559817/483845/484610/477563/100688636/100855774/100856079/488290/488303/480369	21
cfa01230	Biosynthesis of amino acids	10/316	60/5505	0,00194694908202798	0,0416347572925983	0,0392542770384588	611071/607458/475240/607890/476318/486633/483704/490425/480364/479991	10

## Sheet: KEGG_SCE17vsCTRL_UP
Table S6. KEGG enrichment analysis. The table reports the over-represented KEGG pathways of up-regulated DEGs in the SCE17 vs. CTRL comparison. The table reports KEGG pathway ID, KEGG pathway description, Gene Ratio (number of annotated DEGs/number of DEGs possessing a KEGG annotation), BgRatio (ratio between the number of annotated genes and the number of genes having a KEGG annotation in the ba…
ID	Description	GeneRatio	BgRatio	pvalue	p.adjust	qvalue	geneID	Count
cfa04742	Taste transduction	13/483	30/5505	46300000	0,000142540681951659	0,000122762309814826	448782/489633/403827/403963/483668/100856025/100855710/480271/488340/403650/477625/611236/475272	13
cfa04020	Calcium signaling pathway	32/483	156/5505	342000000	0,000526803272807417	0,00045370616796811	403881/403727/448782/612404/479460/489198/100855828/482154/485445/403827/476595/479981/100856025/490929/490404/610764/403731/483832/403430/489784/480271/488942/481243/403657/404306/479797/477492/611517/612941/486102/476036/475272	32
cfa04610	Complement and coagulation cascades	13/483	37/5505	774000000	0,000794754635359879	0,000684477676386498	403426/485095/480672/478529/442971/608930/474853/475624/403476/488942/479348/485848/486704	13
cfa04024	cAMP signaling pathway	26/483	134/5505	778000000	0,00599366224588038	0,00516200576200225	490792/476487/489198/403961/403963/484137/610764/403731/403430/448791/480271/488340/485046/489479/488942/608060/491369/488167/479797/612941/609429/488084/485523/488790/477625/403654	26
cfa00590	Arachidonic acid metabolism	10/483	30/5505	0,000147543426677204	0,00823711150346087	0,00709416301733472	482771/611194/607316/486401/477373/100685915/481256/486073/607806/403544	10
cfa04640	Hematopoietic cell lineage	14/483	54/5505	0,000160463211106381	0,00823711150346087	0,00709416301733472	481731/489957/403939/403870/484943/484998/486025/415130/609630/403811/403789/100686341/100856535/403922	14
cfa04061	Viral protein interaction with cytokine and cytokine receptor	11/483	38/5505	0,000284846925554419	0,0114897845317937	0,00989550820920028	478905/403981/491148/403870/403634/608156/403851/100174780/403545/403922/403796	11
cfa04151	PI3K-Akt signaling pathway	39/483	253/5505	0,00029843596186477	0,0114897845317937	0,00989550820920028	403727/612404/611764/491071/479460/474890/482154/100683420/489957/442939/100856705/100855780/403870/484943/486025/490404/403840/486148/483664/403851/478127/403714/476665/608977/485046/403811/403789/488942/403647/491369/403657/404306/488084/488437/442951/403466/488087/476036/611993	39
cfa04010	MAPK signaling pathway	35/483	221/5505	0,000362349880322391	0,0124004181265885	0,0106797859463442	490792/481183/403727/612404/611764/491071/479460/100855828/482154/489117/100856705/100855780/403634/486025/490404/607439/483664/478255/486563/100688870/403714/483640/612448/403811/100856359/484454/481243/403657/404306/486601/403922/609429/442951/484198/476036	35
cfa05200	Pathways in cancer	54/483	394/5505	0,000481148852938529	0,0148193846705067	0,0127631064147905	490792/442959/612404/474890/100855828/100683420/489008/489957/442939/607804/487141/484137/100855780/403870/484943/481276/486025/490404/610764/403840/403430/481726/483664/478255/490402/100856077/403851/480271/479912/403811/403789/488942/490903/100686341/403545/479409/403657/488167/404306/442858/487739/610935/612941/119865679/609429/488084/488437/475684/442951/484198/477625/403466/488087/476036	54
cfa05321	Inflammatory bowel disease	10/483	36/5505	0,000771250419456614	0,0215950117447852	0,0185985747084274	481731/489957/491876/100856077/403851/403922/487739/609429/403796/487134	10
cfa04060	Cytokine-cytokine receptor interaction	21/483	118/5505	0,00123317266162701	0,0316514316484265	0,0272596062043865	478905/491071/403981/491148/489957/487141/403870/484943/481276/403634/608156/100856077/403851/491709/100686341/100174780/403545/606971/403922/487739/403796	21
cfa04630	JAK-STAT signaling pathway	18/483	96/5505	0,00146811462750643	0,0331177748929609	0,0285224855537463	474890/442949/489957/487141/484757/403870/484943/481276/100856077/403851/491709/100686341/403545/403657/404306/487739/491039/488084	18
cfa04514	Cell adhesion molecules	16/483	81/5505	0,0015053534042255	0,0331177748929609	0,0285224855537463	403994/481731/487705/487986/480203/100856466/489363/415130/483804/491284/609832/484186/485103/608226/442858/488437	16
cfa05031	Amphetamine addiction	11/483	46/5505	0,00165737459224336	0,0340314249607303	0,0293093612101983	490792/100855965/100855828/484445/610764/403451/485046/491369/612941/609429/486908	11
